# Supplementary material for: Comprehensive analysis of long non-coding RNA expression profiles in hepatitis B virus-related hepatocellular carcinoma
Source: Oncotarget. 2016 Jun 7;7(27):42422–30. doi: 10.18632/oncotarget.9880 (PMC5173145; doi:10.18632/oncotarget.9880)
Supplement: Supplementary file 2 [file oncotarget-07-42422-s002.xls]

## Sheet: Sheet1
Supplementary Table S1. 182 HBV-related HCC specific lncRNAs
Refseq Accession Number	logFC	chr	start	end	strand
XR_922913.1	-2.68	chr2	200585952	200682241	+
NR_072979.1	-2.5	chr3	126103561	126180802	-
NR_037932.1	-2.43	chr19	44942238	44949565	+
XR_245961.1	-2.12	chr12	56752453	56787790	+
NR_104316.1	-1.99	chr3	39809660	40260321	+
XR_243938.2	-1.96	chr19	48813018	48836702	-
XR_950307.1	-1.94	chr11	75205717	75225564	-
XR_243259.2	-1.73	chr16	20451576	20487334	+
XR_427858.1	-1.7	chr6	46652945	46678190	+
NR_037951.1	-1.67	chr5	33986986	34124528	-
XR_243097.3	-1.65	chr15	40405819	40418857	+
NR_001558.3	-1.64	chr20	22560553	22578642	-
XR_245324.2	-1.61	chr8	1762626	1763334	-
NR_120610.1	-1.61	chr3	119597848	119629811	+
NR_037155.2	-1.56	chr17	58520250	58529467	-
NR_040677.1	-1.54	chr16	48355685	48362999	+
NR_034172.1	-1.54	chr17	46193573	46196723	+
NR_120317.1	-1.49	chr15	80195479	80252261	-
XR_939697.1	-1.47	chr2	42568715	42795030	+
NR_027000.1	-1.44	chr8	7260619	7263492	-
XR_929738.1	-1.41	chr9	111562967	111599855	-
NR_038926.1	-1.39	chr7	151877042	151879223	+
NR_073450.1	-1.38	chrX	54933134	54994078	-
XR_241677.1	-1.38	chr4	17486395	17512217	-
NR_045828.1	-1.37	chr6	31652410	31658210	+
NR_036684.1	-1.36	chr16	66934471	66945096	+
NR_047690.1	-1.34	chr3	50299889	50303601	-
NR_026699.1	-1.29	chr3	52287820	52295256	+
NR_033769.1	-1.29	chr15	92795484	92797108	+
NR_037608.1	-1.28	chr16	30194433	30204329	+
XR_933812.1	-1.27	chr16	83915609	83920952	-
NR_026979.1	-1.26	chr15	69561720	69571440	+
XR_241676.2	-1.24	chr4	16160505	16226536	-
NR_028130.1	-1.24	chr14	34710382	34714823	-
NR_047524.1	-1.21	chr1	827591	859446	+
NR_073055.1	-1.19	chr12	59689337	59789855	+
NR_110501.1	-1.19	chr7	80646092	80674420	+
NR_073059.1	-1.17	chr7	139340450	139346319	+
NR_033308.1	-1.17	chr2	237574322	237591126	-
NR_023923.2	-1.17	chr14	23938731	23954197	-
XR_427274.2	-1.17	chr3	49683955	49689528	-
NR_110163.1	-1.16	chr2	161244739	161249050	+
NR_038237.1	-1.13	chr19	8374376	8390691	-
NR_046507.1	-1.12	chr1	20642657	20652193	-
NR_028444.1	-1.12	chr3	123067009	123162106	+
NR_027654.1	-1.11	chr15	66702336	66782000	+
NR_037192.1	-1.1	chr3	51975026	51989202	+
NR_046028.1	-1.1	chr14	73567620	73575658	+
NR_075080.1	-1.1	chr3	45823316	45842158	-
XR_938726.1	-1.09	chr4	107989784	108035175	+
NR_024170.1	-1.07	chr4	99878338	99894546	-
NR_028588.1	-1.06	chr6	4115693	4135597	-
XR_944502.1	-1.05	chr12	128853440	128984962	+
NR_104064.1	-1.04	chr13	44142328	44154079	+
NR_023352.1	-1.03	chr9	75061200	75088217	-
XR_246712.2	-1.02	chrX	48801896	48824976	+
XR_925099.1	-1.02	chr4	6670728	6673912	-
NR_103446.1	-1.01	chr6	52577202	52583993	+
XR_948931.1	-1.01	chr8	9151732	9158621	+
NR_052003.1	1.01	chr18	9546791	9614607	-
NR_104262.1	1.01	chr10	68721144	68792377	+
NR_024163.1	1.01	chr1	154974642	154979249	+
NR_120485.1	1.01	chr5	35856875	35879603	+
NR_103478.1	1.02	chr1	155324395	155331118	+
XR_921721.1	1.02	chr1	145824405	145842579	+
NR_003578.1	1.02	chr19	52968251	52993531	-
NR_027700.2	1.02	chr20	2652532	2658393	+
NR_027239.1	1.02	chr19	36580251	36605276	-
NR_026857.1	1.02	chr17	81029133	81034719	-
NR_102266.1	1.03	chr2	227325151	227357836	+
XR_243274.1	1.03	chr16	2211997	2214798	-
NR_033234.1	1.03	chr9	123121620	123268564	-
NR_111978.1	1.04	chr7	66553468	66592407	-
XR_245502.1	1.04	chr6	147204378	147390473	+
NR_026676.1	1.05	chr7	23490388	23491428	+
XR_947830.1	1.05	chr11	119018763	119023665	+
XR_243433.2	1.05	chr16	68263830	68301819	+
NR_049772.1	1.06	chr17	42833142	42843760	+
NR_074086.1	1.06	chr7	128739292	128773423	+
NR_027386.2	1.06	chr5	69639463	69710527	-
NR_102318.1	1.07	chr2	113889934	113961554	+
XR_242898.2	1.07	chr12	32106736	32383650	+
NR_027409.1	1.07	chr15	34379068	34437466	-
NR_120681.1	1.08	chr8	85217160	85220422	-
XR_948290.1	1.08	chr5	132369704	132395612	+
XR_922956.1	1.08	chr2	151409910	151497853	+
NR_003281.1	1.08	chr5	178184510	178187432	-
XR_245556.1	1.08	chr6	157981856	158099176	+
NR_130927.1	1.09	chr17	76679569	76688887	-
XR_921966.1	1.09	chr1	200644123	200669907	-
XR_243676.3	1.1	chr17	80260840	80381727	+
NR_045530.1	1.1	chr1	179293714	179358680	+
XR_949775.1	1.1	chr11	68053815	68083758	-
XR_935214.1	1.1	chr18	36780024	36829393	-
XR_242782.2	1.11	chr11	9138831	9265334	-
NR_104054.1	1.11	chr7	158631169	158704831	-
NR_003699.1	1.11	chr19	53365715	53386590	+
NR_130746.1	1.12	chr1	203861585	203871152	+
NR_002726.2	1.12	chr10	43787412	43790417	-
NR_028350.1	1.12	chr9	96909075	96910455	+
XR_936128.1	1.12	chr19	58305337	58315653	+
NR_045818.1	1.13	chr1	165724291	165768922	-
XR_921977.1	1.13	chr1	180287385	180502967	-
XR_426806.2	1.13	chr1	153929501	153944397	-
NR_045128.1	1.13	chrY	19567358	19607170	+
XR_927343.1	1.13	chr7	87876455	87908376	+
XR_927544.1	1.14	chr7	130164715	130205795	-
XR_943936.1	1.14	chr14	63123051	63178246	-
NR_033851.1	1.14	chr6	2854657	2876510	-
NR_072996.1	1.14	chr6	36130484	36144524	+
NR_123717.1	1.15	chr12	6462237	6470899	-
NR_073446.1	1.16	chr9	92210207	92293756	-
XR_927525.1	1.16	chr7	105115731	105399366	-
NR_073444.1	1.17	chr8	94823290	94880493	+
XR_949145.1	1.17	chr1	235166895	235328202	-
NR_046020.1	1.17	chr21	42371887	42396846	-
NR_073546.1	1.18	chr14	79279339	79868290	+
XR_922054.1	1.18	chr1	149091356	149103771	-
XR_926266.1	1.19	chr6	20534457	21232404	+
XR_944306.1	1.19	chr5	146447311	146511508	+
XR_108911.3	1.19	chr8	59119843	59121347	+
NR_103461.1	1.2	chr1	154155304	154183249	-
NR_003098.1	1.2	chr11	62851988	62855888	-
NR_046070.1	1.2	chr1	147242641	147295766	+
NR_024425.1	1.2	chr9	128128529	128130634	+
NR_045622.1	1.21	chr2	191678072	191688522	+
XR_927490.1	1.21	chr7	87833568	87876368	-
NR_045672.1	1.22	chr6	45898451	45937597	-
XR_921868.1	1.23	chr1	156767482	156800815	+
NR_077234.1	1.23	chr4	158666675	158672255	-
XR_930523.1	1.23	chr10	27155352	27186920	+
NR_049791.1	1.24	chr2	131104847	131149852	+
NR_003110.2	1.24	chr7	65751105	65763675	+
XR_430267.1	1.24	chr20	408299	430966	+
NR_026591.1	1.25	chr5	34905260	34915626	-
XR_945818.1	1.25	chr10	69220303	69265674	+
XR_241098.3	1.26	chr1	154983333	154992992	+
NR_046478.1	1.26	chr7	30010583	30026801	-
XR_948310.1	1.28	chr5	135334381	135399616	-
NR_103826.1	1.28	chr3	68975212	69013894	-
NR_046360.1	1.28	chr8	129839593	130016651	-
XR_921880.1	1.29	chr1	211259385	211316021	+
NR_109933.1	1.3	chr17	75135243	75154683	-
NR_111957.1	1.3	chr1	145168405	145216071	-
NR_130117.1	1.31	chr7	140023744	140063721	-
NR_073116.1	1.31	chr2	223975048	224031478	-
NR_036605.1	1.33	chr1	235328554	235344532	+
NR_104260.1	1.33	chr21	41798225	41863302	-
NR_038356.1	1.33	chr14	30876179	30889808	-
NR_027130.1	1.33	chr19	21358933	21388582	+
XR_927469.1	1.34	chr7	64045443	64085184	+
NR_027762.1	1.35	chr1	235131183	235161256	-
NR_045204.1	1.35	chr11	125625136	125657147	+
NR_045600.1	1.4	chr8	144358581	144361286	+
NR_027337.1	1.41	chr1	121108441	121117251	-
NR_048575.1	1.41	chr10	73731541	73735609	+
NR_027468.3	1.42	chr1	148432959	148459920	-
XR_948307.1	1.42	chr5	135334381	135399616	-
NR_130754.1	1.43	chr16	11345438	11351763	+
NR_034021.1	1.44	chr5	70481043	70585722	-
NR_110005.1	1.44	chr4	3503597	3532149	-
NR_110145.1	1.44	chr6	132743870	132758008	-
XR_948250.1	1.45	chr5	126777145	126837020	+
NR_027405.1	1.46	chr2	74198563	74215298	+
NR_027642.1	1.47	chr15	50944129	50946573	+
NR_033733.1	1.49	chr22	25448087	25461678	+
NR_037667.1	1.5	chr1	211940399	212035660	-
NR_003189.2	1.53	chr20	45363169	45410610	+
XR_922081.1	1.54	chr1	146954396	146956851	+
XR_928764.1	1.56	chr8	69492761	69660912	+
NR_026778.1	1.59	chr1	244840638	244846941	-
XR_936061.1	1.67	chr19	52835761	52837792	-
NR_033979.2	1.8	chr2	176173189	176188958	-
NR_125394.1	1.83	chr15	79311062	79322847	+
XR_937526.1	1.86	chr21	41320338	41357279	+
NR_045555.1	1.9	chr8	119557077	119593008	-
XR_931619.1	2.04	chr13	101452635	101718339	+
NR_031766.2	2.05	chr12	117038923	117099446	-
XR_427720.2	2.12	chr5	94705658	95081857	-
NR_103507.2	2.13	chr3	14402576	14489349	+
XR_923034.1	2.76	chr2	173354861	173368908	+
NR_117089.1	3.67	chr6	106969831	106975627	-
