# Supplementary material for: Comprehensive analysis of long non-coding RNA expression profiles in hepatitis B virus-related hepatocellular carcinoma
Source: Oncotarget. 2016 Jun 7;7(27):42422–30. doi: 10.18632/oncotarget.9880 (PMC5173145; doi:10.18632/oncotarget.9880)
Supplement: Supplementary file 3 [file oncotarget-07-42422-s003.xls]

## Sheet: neighbor genes
Supplementary Table S2. GREAT analyses regults of 182 HH-lncRNAs
# Ontology	ID	Desc	BinomRank	BinomP	BinomBonfP	BinomFdrQ	RegionFoldEnrich	ExpRegions	ObsRegions	GenomeFrac	SetCov	HyperRank	HyperP	HyperBonfP	HyperFdrQ	GeneFoldEnrich	ExpGenes	ObsGenes	TotalGenes	GeneSetCov	TermCov	Regions	Genes
MSigDB Cancer Neighborhood	GCM_MYST2	Neighborhood of MYST2	1	0.000759322	0.32423	0.32423	3.44564	2.90222	10	0.0159462	0.0549451	1	0.00406785	1	1	2.9023	3.10099	9	167	0.0268657	0.0538922	unnamed,unnamed,unnamed,unnamed,unnamed,unnamed,unnamed,unnamed,unnamed,unnamed	ACBD6,BRPF3,GSK3B,HSBP1,KCTD7,NAB1,RBM25,SMAD5,ZFAND5
MSigDB Cancer Neighborhood	GCM_SUFU	Neighborhood of SUFU	2	0.00126954	0.542095	0.271048	5.11459	1.17311	6	0.00644568	0.032967	3	0.0128247	1	1	3.59025	1.39266	5	75	0.0149254	0.0666667	unnamed,unnamed,unnamed,unnamed,unnamed,unnamed	BRPF3,KCTD7,NAB1,SMAD5,ZFAND5
MSigDB Cancer Neighborhood	GCM_HBP1	Neighborhood of HBP1	3	0.00286479	1	0.407755	5.25478	0.951514	5	0.0052281	0.0274725	7	0.0326281	1	1	3.31408	1.20697	4	65	0.0119403	0.0615385	unnamed,unnamed,unnamed,unnamed,unnamed	ARID4B,IRF2BP2,RBM25,ZFAND5
MSigDB Cancer Neighborhood	GCM_DFFA	Neighborhood of DFFA	4	0.00518467	1	0.553464	3.83712	1.56367	6	0.0085916	0.032967	6	0.0245651	1	1	2.69269	2.22826	6	120	0.0179105	0.05	unnamed,unnamed,unnamed,unnamed,unnamed,unnamed	ARID4B,BRPF3,KCTD7,NAB1,RBM25,ZFAND5
MSigDB Cancer Neighborhood	MORF_FBL	Neighborhood of FBL	5	0.0074011	1	0.632054	4.18121	1.19583	5	0.00657048	0.0274725	44	0.25865	1	1	1.54975	2.58107	4	139	0.0119403	0.028777	unnamed,unnamed,unnamed,unnamed,unnamed	ATP5G3,IDH3B,SNRPE,TOMM20
MSigDB Cancer Neighborhood	GCM_ZNF198	Neighborhood of ZNF198	6	0.00858136	1	0.610707	3.06408	2.28454	7	0.0125524	0.0384615	2	0.00491076	1	1	3.36586	2.07971	7	112	0.0208955	0.0625	unnamed,unnamed,unnamed,unnamed,unnamed,unnamed,unnamed	ARID4B,BRPF3,GSK3B,KCTD7,NAB1,RBM25,ZFAND5
MSigDB Cancer Neighborhood	MORF_DAP3	Neighborhood of DAP3	7	0.0113643	1	0.693224	3.23821	1.85287	6	0.0101806	0.032967	24	0.153331	1	1	1.66558	3.60235	6	194	0.0179105	0.0309278	unnamed,unnamed,unnamed,unnamed,unnamed,unnamed	ATP5G3,COX7A2L,DGUOK,IDH3B,METAP1,SNRPE
MSigDB Cancer Neighborhood	GCM_UBE2N	Neighborhood of UBE2N	8	0.0119291	1	0.636717	2.87127	2.43795	7	0.0133953	0.0384615	4	0.0193825	1	1	2.58203	2.71105	7	146	0.0208955	0.0479452	unnamed,unnamed,unnamed,unnamed,unnamed,unnamed,unnamed	ABHD16A,ACBD6,BRPF3,GSK3B,KCTD7,NAB1,ZFAND5
MSigDB Cancer Neighborhood	MORF_GNB1	Neighborhood of GNB1	9	0.0130098	1	0.617241	2.42471	3.71178	9	0.0203944	0.0494506	35	0.210428	1	1	1.40794	5.68206	8	306	0.0238806	0.0261438	unnamed,unnamed,unnamed,unnamed,unnamed,unnamed,unnamed,unnamed,unnamed	ATP5G3,DGUOK,ENSG00000167774,IDH3B,PAPSS1,SNRPE,TNPO3,TOMM20
MSigDB Cancer Neighborhood	MORF_EIF3S2	Neighborhood of EIF3S2	10	0.0132292	1	0.564886	2.81232	2.48905	7	0.0136761	0.0384615	51	0.307469	1	1	1.31351	4.56793	6	246	0.0179105	0.0243902	unnamed,unnamed,unnamed,unnamed,unnamed,unnamed,unnamed	ATP5G3,DGUOK,ENSG00000167774,IDH3B,SNRPE,TOMM20
MSigDB Cancer Neighborhood	GCM_NPM1	Neighborhood of NPM1	11	0.0185173	1	0.718809	4.00888	0.997785	4	0.00548233	0.021978	29	0.184255	1	1	1.79512	2.22826	4	120	0.0119403	0.0333333	unnamed,unnamed,unnamed,unnamed	ATP5G3,RPS28,RPS3,SNRPE
MSigDB Cancer Neighborhood	MORF_RAD23A	Neighborhood of RAD23A	12	0.0190705	1	0.678592	2.27006	3.96466	9	0.0217838	0.0494506	56	0.325655	1	1	1.23094	6.49909	8	350	0.0238806	0.0228571	unnamed,unnamed,unnamed,unnamed,unnamed,unnamed,unnamed,unnamed,unnamed	ATP5G3,DGUOK,ENSG00000167774,IDH3B,PAPSS1,SNRPE,TNPO3,TOMM20
MSigDB Cancer Neighborhood	MORF_XRCC5	Neighborhood of XRCC5	13	0.0235818	1	0.774573	2.49609	2.80438	7	0.0154087	0.0384615	48	0.281749	1	1	1.35766	4.41938	6	238	0.0179105	0.0252101	unnamed,unnamed,unnamed,unnamed,unnamed,unnamed,unnamed	ATP5G3,ENSG00000167774,IDH3B,PAPSS1,SNRPE,TOMM20
MSigDB Cancer Neighborhood	MORF_MAP3K14	Neighborhood of MAP3K14	14	0.0278515	1	0.84947	2.63529	2.27679	6	0.0125098	0.032967	5	0.021201	1	1	2.78554	2.15398	6	116	0.0179105	0.0517241	unnamed,unnamed,unnamed,unnamed,unnamed,unnamed	CRYBB3,HIPK2,KCNH1,LDB2,RASGRF1,VIPR2
MSigDB Cancer Neighborhood	MORF_PRKAR1A	Neighborhood of PRKAR1A	15	0.0313858	1	0.89345	2.87644	1.73826	5	0.00955087	0.0274725	16	0.127883	1	1	1.883	2.65534	5	143	0.0149254	0.034965	unnamed,unnamed,unnamed,unnamed,unnamed	COX7A2L,HSBP1,METAP1,RBCK1,SNRPE
MSigDB Cancer Neighborhood	MORF_G22P1	Neighborhood of G22P1	16	0.0334467	1	0.892609	2.82656	1.76894	5	0.00971944	0.0274725	79	0.392499	1	1	1.25974	3.17527	4	171	0.0119403	0.0233918	unnamed,unnamed,unnamed,unnamed,unnamed	ATP5G3,IDH3B,SNRPE,TOMM20
MSigDB Cancer Neighborhood	GCM_AQP4	Neighborhood of AQP4	17	0.0341916	1	0.858812	3.30346	1.21085	4	0.00665302	0.021978	10	0.0480469	1	1	3.67184	0.817028	3	44	0.00895522	0.0681818	unnamed,unnamed,unnamed,unnamed	HIPK2,PDE4DIP,SRI
MSigDB Cancer Neighborhood	MORF_AP2M1	Neighborhood of AP2M1	18	0.040492	1	0.96056	2.67992	1.86573	5	0.0102512	0.0274725	75	0.376972	1	1	1.24087	4.02943	5	217	0.0149254	0.0230415	unnamed,unnamed,unnamed,unnamed,unnamed	COX7A2L,GNAI2,HSBP1,IDH3B,SNRPE
MSigDB Cancer Neighborhood	GNF2_HAT1	Neighborhood of HAT1	19	0.0409351	1	0.919963	3.96919	0.755822	3	0.00415287	0.0164835	41	0.237634	1	1	2.15415	0.928441	2	50	0.00597015	0.04	unnamed,unnamed,unnamed	SNRPE,SRI
MSigDB Cancer Neighborhood	MORF_WNT1	Neighborhood of WNT1	20	0.0448757	1	0.958096	2.60306	1.92082	5	0.0105539	0.0274725	8	0.0400806	1	1	2.66603	1.87545	5	101	0.0149254	0.0495049	unnamed,unnamed,unnamed,unnamed,unnamed	CRYBB3,HIPK2,KCNH1,RASGRF1,VIPR2
MSigDB Cancer Neighborhood	GCM_NF2	Neighborhood of NF2	21	0.0502592	1	1	2.11216	3.31415	7	0.0182096	0.0384615	46	0.273957	1	1	1.33207	5.25497	7	283	0.0208955	0.024735	unnamed,unnamed,unnamed,unnamed,unnamed,unnamed,unnamed	ABHD16A,APPBP2,ASH1L,KCTD7,SCG2,TRAF7,ZFAND5
MSigDB Cancer Neighborhood	MORF_RFC4	Neighborhood of RFC4	22	0.0512824	1	0.995344	2.50526	1.9958	5	0.010966	0.0274725	19	0.144599	1	1	1.80717	2.76675	5	149	0.0149254	0.033557	unnamed,unnamed,unnamed,unnamed,unnamed	ATP5G3,BUB1B,DGUOK,METAP1,TNPO3
MSigDB Cancer Neighborhood	GNF2_NPM1	Neighborhood of NPM1	23	0.0515119	1	0.956329	3.61209	0.830544	3	0.00456343	0.0164835	25	0.154093	1	1	2.21317	1.35552	3	73	0.00895522	0.0410959	unnamed,unnamed,unnamed	HSPA4,RPS3,SNRPE
MSigDB Cancer Neighborhood	MORF_BMI1	Neighborhood of BMI1	24	0.0600416	1	1	3.38812	0.885446	3	0.00486509	0.0164835	30	0.186006	1	1	2.01952	1.48551	3	80	0.00895522	0.0375	unnamed,unnamed,unnamed	PAPSS1,PSD4,TNPO3
MSigDB Cancer Neighborhood	MORF_PPP2R5E	Neighborhood of PPP2R5E	25	0.0609833	1	1	3.36598	0.891272	3	0.0048971	0.0164835	32	0.1907	1	1	1.99458	1.50407	3	81	0.00895522	0.037037	unnamed,unnamed,unnamed	METAP1,PSEN1,SNAPC5
MSigDB Cancer Neighborhood	GNF2_INPP5D	Neighborhood of INPP5D	26	0.0629118	1	1	4.92954	0.405717	2	0.00222922	0.010989	31	0.189864	1	1	2.50482	0.798459	2	43	0.00597015	0.0465116	unnamed,unnamed	CORO1A,PSD4
MSigDB Cancer Neighborhood	GNF2_HLA-C	Neighborhood of HLA-C	27	0.0632259	1	0.999906	4.91546	0.40688	2	0.0022356	0.010989	37	0.217038	1	1	2.29165	0.872734	2	47	0.00597015	0.0425532	unnamed,unnamed	CORO1A,PSD4
MSigDB Cancer Neighborhood	GCM_GSPT1	Neighborhood of GSPT1	28	0.0632539	1	0.964622	2.35584	2.12238	5	0.0116615	0.0274725	28	0.177491	1	1	1.68293	2.97101	5	160	0.0149254	0.03125	unnamed,unnamed,unnamed,unnamed,unnamed	ABHD16A,BRPF3,KCTD7,NAB1,ZFAND5
MSigDB Cancer Neighborhood	GCM_CSNK1A1	Neighborhood of CSNK1A1	29	0.066895	1	0.984972	4.75834	0.420315	2	0.00230942	0.010989	17	0.131021	1	1	3.16787	0.63134	2	34	0.00597015	0.0588235	unnamed,unnamed	ARID4B,RBM25
MSigDB Cancer Neighborhood	GNF2_PTPN6	Neighborhood of PTPN6	30	0.067056	1	0.95443	4.75174	0.420899	2	0.00231263	0.010989	37	0.217038	1	1	2.29165	0.872734	2	47	0.00597015	0.0425532	unnamed,unnamed	CORO1A,EMP3
MSigDB Cancer Neighborhood	MORF_PHB	Neighborhood of PHB	31	0.068381	1	0.941893	3.20634	0.935646	3	0.00514091	0.0164835	78	0.390634	1	1	1.33522	2.24683	3	121	0.00895522	0.0247934	unnamed,unnamed,unnamed	METAP1,PSD4,WDR62
MSigDB Cancer Neighborhood	MORF_HAT1	Neighborhood of HAT1	32	0.071512	1	0.954239	2.27079	2.20187	5	0.0120982	0.0274725	40	0.226302	1	1	1.53868	3.24954	5	175	0.0149254	0.0285714	unnamed,unnamed,unnamed,unnamed,unnamed	ATP5G3,DGUOK,HSPA4,METAP1,SNRPE
MSigDB Cancer Neighborhood	MORF_MAP2K2	Neighborhood of MAP2K2	33	0.0720694	1	0.932535	3.13499	0.95694	3	0.00525791	0.0164835	93	0.44021	1	1	1.23329	2.43251	3	131	0.00895522	0.0229008	unnamed,unnamed,unnamed	ATP5G3,IDH3B,SNRPE
MSigDB Cancer Neighborhood	MORF_HDAC2	Neighborhood of HDAC2	34	0.0761437	1	0.956275	1.91344	3.65833	7	0.0201007	0.0384615	20	0.147318	1	1	1.54975	5.16213	8	278	0.0238806	0.028777	unnamed,unnamed,unnamed,unnamed,unnamed,unnamed,unnamed	ATP5G3,BUB1B,DGUOK,EIF4E,METAP1,PAPSS1,SNRPE,TNPO3
MSigDB Cancer Neighborhood	GNF2_ANP32B	Neighborhood of ANP32B	35	0.0873277	1	1	4.072	0.491159	2	0.00269868	0.010989	114	0.500528	1	1	1.45551	0.687046	1	37	0.00298507	0.027027	unnamed,unnamed	SRI
MSigDB Cancer Neighborhood	GNF2_TDG	Neighborhood of TDG	36	0.0910327	1	1	3.97284	0.503418	2	0.00276604	0.010989	108	0.481411	1	1	1.53868	0.649909	1	35	0.00298507	0.0285714	unnamed,unnamed	SRI
MSigDB Cancer Neighborhood	MORF_MBD4	Neighborhood of MBD4	37	0.0940483	1	1	2.79084	1.07494	3	0.00590629	0.0164835	36	0.214593	1	1	1.87862	1.59692	3	86	0.00895522	0.0348837	unnamed,unnamed,unnamed	COX7A2L,HSBP1,RALBP1
MSigDB Cancer Neighborhood	GCM_BCL2L1	Neighborhood of BCL2L1	38	0.0967531	1	1	3.83098	0.52206	2	0.00286846	0.010989	18	0.137338	1	1	3.07736	0.649909	2	35	0.00597015	0.0571429	unnamed,unnamed	BRPF3,KCTD7
MSigDB Cancer Neighborhood	MORF_RAF1	Neighborhood of RAF1	39	0.0981855	1	1	2.73778	1.09578	3	0.00602076	0.0164835	55	0.324788	1	1	1.49594	2.00543	3	108	0.00895522	0.0277778	unnamed,unnamed,unnamed	COX7A2L,IDH3B,METAP1
MSigDB Cancer Neighborhood	MORF_PTPN9	Neighborhood of PTPN9	40	0.100923	1	1	3.73518	0.535449	2	0.00294203	0.010989	49	0.299711	1	1	1.82555	1.09556	2	59	0.00597015	0.0338983	unnamed,unnamed	PSD4,SLC22A24
MSigDB Cancer Neighborhood	MORF_PRDX3	Neighborhood of PRDX3	41	0.103195	1	1	2.67731	1.12053	3	0.00615675	0.0164835	34	0.204957	1	1	1.92335	1.55978	3	84	0.00895522	0.0357143	unnamed,unnamed,unnamed	ATP5G3,HSPA4,SNRPE
MSigDB Cancer Neighborhood	MORF_SOD1	Neighborhood of SOD1	42	0.107774	1	1	1.8538	3.23659	6	0.0177834	0.032967	85	0.419529	1	1	1.15401	5.19927	6	280	0.0179105	0.0214286	unnamed,unnamed,unnamed,unnamed,unnamed,unnamed	ATP5G3,DGUOK,HSBP1,HSPA4,METAP1,SNRPE
MSigDB Cancer Neighborhood	GCM_ACTG1	Neighborhood of ACTG1	43	0.108384	1	1	2.61856	1.14567	3	0.00629488	0.0164835	88	0.420542	1	1	1.27214	2.35824	3	127	0.00895522	0.023622	unnamed,unnamed,unnamed	ATP5G3,RPS3,SNRPE
MSigDB Cancer Neighborhood	GCM_CRKL	Neighborhood of CRKL	44	0.11079	1	1	2.59256	1.15716	3	0.00635801	0.0164835	15	0.124162	1	1	2.4479	1.22554	3	66	0.00895522	0.0454546	unnamed,unnamed,unnamed	GSK3B,NAB1,TRO
MSigDB Cancer Neighborhood	MORF_DEK	Neighborhood of DEK	45	0.112478	1	1	1.83107	3.27677	6	0.0180042	0.032967	64	0.359941	1	1	1.23329	4.86503	6	262	0.0179105	0.0229008	unnamed,unnamed,unnamed,unnamed,unnamed,unnamed	ATP5G3,COX7A2L,DGUOK,IDH3B,METAP1,SNRPE
MSigDB Cancer Neighborhood	GCM_RAN	Neighborhood of RAN	46	0.112866	1	1	1.82925	3.28004	6	0.0180222	0.032967	21	0.148229	1	1	1.68293	3.56521	6	192	0.0179105	0.03125	unnamed,unnamed,unnamed,unnamed,unnamed,unnamed	APPBP2,BRPF3,GSK3B,KCTD7,NAB1,ZFAND5
MSigDB Cancer Neighborhood	GNF2_TM4SF2	Neighborhood of TM4SF2	47	0.119626	1	1	3.36847	0.593741	2	0.00326231	0.010989	11	0.077954	1	1	4.3083	0.46422	2	25	0.00597015	0.08	unnamed,unnamed	BSN,RALYL
MSigDB Cancer Neighborhood	MORF_XPC	Neighborhood of XPC	48	0.121438	1	1	3.33748	0.599255	2	0.00329261	0.010989	52	0.313441	1	1	1.7657	1.1327	2	61	0.00597015	0.0327869	unnamed,unnamed	COX7A2L,METAP1
MSigDB Cancer Neighborhood	MORF_CCNF	Neighborhood of CCNF	49	0.128653	1	1	2.41995	1.2397	3	0.00681152	0.0164835	26	0.163029	1	1	2.15415	1.39266	3	75	0.00895522	0.04	unnamed,unnamed,unnamed	EIF4E,LPGAT1,WDR62
MSigDB Cancer Neighborhood	GCM_TPT1	Neighborhood of TPT1	50	0.133856	1	1	3.14203	0.636532	2	0.00349743	0.010989	80	0.39412	1	1	1.47544	1.35552	2	73	0.00597015	0.0273973	unnamed,unnamed	RPS28,RPS3
MSigDB Cancer Neighborhood	GCM_RBM8A	Neighborhood of RBM8A	51	0.137837	1	1	2.34286	1.28049	3	0.00703565	0.0164835	27	0.172116	1	1	2.0982	1.4298	3	77	0.00895522	0.038961	unnamed,unnamed,unnamed	BRPF3,GSK3B,NAB1
MSigDB Cancer Neighborhood	GNF2_DAP3	Neighborhood of DAP3	52	0.140127	1	1	2.32466	1.29051	3	0.00709071	0.0164835	76	0.385609	1	1	1.34634	2.22826	3	120	0.00895522	0.025	unnamed,unnamed,unnamed	RPS28,RPS3,SNRPE
MSigDB Cancer Neighborhood	GNF2_ST13	Neighborhood of ST13	53	0.141593	1	1	3.0333	0.659349	2	0.00362279	0.010989	62	0.347477	1	1	1.63193	1.22554	2	66	0.00597015	0.030303	unnamed,unnamed	RPS3,SNRPE
MSigDB Cancer Neighborhood	MORF_RAN	Neighborhood of RAN	54	0.142663	1	1	1.82036	2.74671	5	0.0150918	0.0274725	134	0.568168	1	1	0.993611	5.03215	5	271	0.0149254	0.0184502	unnamed,unnamed,unnamed,unnamed,unnamed	ATP5G3,COX7A2L,IDH3B,METAP1,SNRPE
MSigDB Cancer Neighborhood	GNF2_SPRR1B	Neighborhood of SPRR1B	55	0.145086	1	1	6.38218	0.156686	1	0.000860914	0.00549451	58	0.338071	1	1	2.4479	0.408514	1	22	0.00298507	0.0454546	unnamed	IL1RN
MSigDB Cancer Neighborhood	MORF_LCAT	Neighborhood of LCAT	56	0.145325	1	1	1.80888	2.76414	5	0.0151876	0.0274725	13	0.085875	1	1	2.13705	2.33967	5	126	0.0149254	0.0396825	unnamed,unnamed,unnamed,unnamed,unnamed	CRYBB3,HIPK2,KCNH1,RASGRF1,VIPR2
MSigDB Cancer Neighborhood	GCM_MLL	Neighborhood of MLL	57	0.149978	1	1	1.95655	2.04441	4	0.011233	0.021978	63	0.35881	1	1	1.32156	3.02672	4	163	0.0119403	0.0245399	unnamed,unnamed,unnamed,unnamed	ABHD16A,KCTD7,RBM25,ZFAND5
MSigDB Cancer Neighborhood	MORF_IKBKG	Neighborhood of IKBKG	58	0.150652	1	1	2.24571	1.33588	3	0.00733999	0.0164835	95	0.445087	1	1	1.22395	2.45108	3	132	0.00895522	0.0227273	unnamed,unnamed,unnamed	PSD4,SLC22A24,WDR62
MSigDB Cancer Neighborhood	MORF_ERCC2	Neighborhood of ERCC2	59	0.15097	1	1	2.24343	1.33723	3	0.00734744	0.0164835	47	0.279106	1	1	1.63193	1.83831	3	99	0.00895522	0.030303	unnamed,unnamed,unnamed	GSK3B,SLC22A24,WDR62
MSigDB Cancer Neighborhood	MORF_NME2	Neighborhood of NME2	60	0.156039	1	1	2.208	1.3587	3	0.00746537	0.0164835	132	0.564768	1	1	1.02254	2.93387	3	158	0.00895522	0.0189873	unnamed,unnamed,unnamed	COX7A2L,RPS3,SNRPE
MSigDB Cancer Neighborhood	GCM_NCAM1	Neighborhood of NCAM1	61	0.161288	1	1	1.74463	2.86594	5	0.0157469	0.0274725	12	0.0793449	1	1	2.18918	2.28396	5	123	0.0149254	0.0406504	unnamed,unnamed,unnamed,unnamed,unnamed	BRPF3,GSK3B,KCTD7,NAB1,ZFAND5
MSigDB Cancer Neighborhood	MORF_BUB3	Neighborhood of BUB3	62	0.162017	1	1	1.74186	2.87049	5	0.0157719	0.0274725	141	0.590848	1	1	0.968592	5.16213	5	278	0.0149254	0.0179856	unnamed,unnamed,unnamed,unnamed,unnamed	ATP5G3,DGUOK,METAP1,SNRPE,TNPO3
MSigDB Cancer Neighborhood	MORF_RFC1	Neighborhood of RFC1	63	0.163036	1	1	2.16143	1.38797	3	0.00762619	0.0164835	57	0.329877	1	1	1.48221	2.024	3	109	0.00895522	0.0275229	unnamed,unnamed,unnamed	EIF4E,PSD4,WDR62
MSigDB Cancer Neighborhood	MORF_PAPSS1	Neighborhood of PAPSS1	64	0.167337	1	1	2.13407	1.40577	3	0.00772399	0.0164835	50	0.304444	1	1	1.55347	1.93116	3	104	0.00895522	0.0288462	unnamed,unnamed,unnamed	METAP1,PAPSS1,TNPO3
MSigDB Cancer Neighborhood	MORF_ESPL1	Neighborhood of ESPL1	65	0.170292	1	1	2.69592	0.741861	2	0.00407616	0.010989	52	0.313441	1	1	1.7657	1.1327	2	61	0.00597015	0.0327869	unnamed,unnamed	ATP5G3,BUB1B
MSigDB Cancer Neighborhood	GNF2_MMP1	Neighborhood of MMP1	66	0.171342	1	1	2.68519	0.744827	2	0.00409246	0.010989	97	0.451358	1	1	1.68293	0.594202	1	32	0.00298507	0.03125	unnamed,unnamed	RAI14
MSigDB Cancer Neighborhood	GNF2_TTN	Neighborhood of TTN	67	0.177234	1	1	5.12876	0.194979	1	0.00107131	0.00549451	71	0.37431	1	1	2.15415	0.46422	1	25	0.00298507	0.04	unnamed	TPM3
MSigDB Cancer Neighborhood	MORF_RAB6A	Neighborhood of RAB6A	68	0.177241	1	1	2.6266	0.761442	2	0.00418374	0.010989	65	0.36094	1	1	1.58393	1.26268	2	68	0.00597015	0.0294118	unnamed,unnamed	METAP1,PAPSS1
MSigDB Cancer Neighborhood	GNF2_CDH11	Neighborhood of CDH11	69	0.179055	1	1	2.60915	0.766532	2	0.00421171	0.010989	71	0.37431	1	1	2.15415	0.46422	1	25	0.00298507	0.04	unnamed,unnamed	RAI14
MSigDB Cancer Neighborhood	MORF_UBE2I	Neighborhood of UBE2I	70	0.185715	1	1	1.79338	2.23043	4	0.0122551	0.021978	175	0.657516	1	1	0.893838	4.47508	4	241	0.0119403	0.0165975	unnamed,unnamed,unnamed,unnamed	COX7A2L,IDH3B,NGDN,SNRPE
MSigDB Cancer Neighborhood	GNF2_RFC4	Neighborhood of RFC4	71	0.186219	1	1	2.54271	0.786561	2	0.00432176	0.010989	52	0.313441	1	1	1.7657	1.1327	2	61	0.00597015	0.0327869	unnamed,unnamed	SNRPE,TIMELESS
MSigDB Cancer Neighborhood	MORF_RAC1	Neighborhood of RAC1	72	0.187	1	1	1.78821	2.23687	4	0.0122905	0.021978	130	0.556875	1	1	1.01611	3.93659	4	212	0.0119403	0.0188679	unnamed,unnamed,unnamed,unnamed	COX7A2L,METAP1,RBCK1,SNAPC5
MSigDB Cancer Neighborhood	MORF_PPP1CA	Neighborhood of PPP1CA	73	0.187718	1	1	2.01559	1.4884	3	0.00817801	0.0164835	150	0.60643	1	1	0.961674	3.11956	3	168	0.00895522	0.0178571	unnamed,unnamed,unnamed	COX7A2L,HSBP1,SNRPE
MSigDB Cancer Neighborhood	MORF_PSMC2	Neighborhood of PSMC2	74	0.188027	1	1	2.01393	1.48963	3	0.00818477	0.0164835	68	0.365424	1	1	1.39277	2.15398	3	116	0.00895522	0.0258621	unnamed,unnamed,unnamed	COX7A2L,HSBP1,METAP1
MSigDB Cancer Neighborhood	GNF2_DEK	Neighborhood of DEK	75	0.193262	1	1	2.48095	0.806142	2	0.00442935	0.010989	174	0.657009	1	1	0.944802	1.05842	1	57	0.00298507	0.0175439	unnamed,unnamed	SRI
MSigDB Cancer Neighborhood	MORF_FEN1	Neighborhood of FEN1	76	0.19926	1	1	2.43089	0.822743	2	0.00452057	0.010989	60	0.34071	1	1	1.65704	1.20697	2	65	0.00597015	0.0307692	unnamed,unnamed	ATP5G3,HSPA4
MSigDB Cancer Neighborhood	GCM_MAP1B	Neighborhood of MAP1B	77	0.200104	1	1	1.95131	1.53743	3	0.00844742	0.0164835	14	0.120075	1	1	2.48556	1.20697	3	65	0.00895522	0.0461539	unnamed,unnamed,unnamed	APPBP2,GSK3B,NAB1
MSigDB Cancer Neighborhood	GNF2_STAT6	Neighborhood of STAT6	78	0.205743	1	1	2.37919	0.840621	2	0.0046188	0.010989	90	0.432864	1	1	1.36339	1.46694	2	79	0.00597015	0.0253165	unnamed,unnamed	CORO1A,EMP3
MSigDB Cancer Neighborhood	GCM_BMPR2	Neighborhood of BMPR2	79	0.209848	1	1	1.90418	1.57548	3	0.00865649	0.0164835	32	0.1907	1	1	1.99458	1.50407	3	81	0.00895522	0.037037	unnamed,unnamed,unnamed	APPBP2,GSK3B,NAB1
MSigDB Cancer Neighborhood	GNF2_MCM5	Neighborhood of MCM5	80	0.2109	1	1	2.33974	0.854795	2	0.00469667	0.010989	188	0.681862	1	1	0.882848	1.1327	1	61	0.00298507	0.0163934	unnamed,unnamed	SRI
MSigDB Cancer Neighborhood	MORF_AP3D1	Neighborhood of AP3D1	81	0.214228	1	1	1.88389	1.59245	3	0.00874975	0.0164835	89	0.425482	1	1	1.2622	2.37681	3	128	0.00895522	0.0234375	unnamed,unnamed,unnamed	ATP5G3,IDH3B,RBMS1
MSigDB Cancer Neighborhood	MORF_DDB1	Neighborhood of DDB1	82	0.21427	1	1	1.68741	2.37049	4	0.0130247	0.021978	172	0.654314	1	1	0.897562	4.45652	4	240	0.0119403	0.0166667	unnamed,unnamed,unnamed,unnamed	IDH3B,METAP1,SNAPC5,WDR62
MSigDB Cancer Neighborhood	MORF_DNMT1	Neighborhood of DNMT1	83	0.217743	1	1	1.86797	1.60602	3	0.00882428	0.0164835	74	0.375533	1	1	1.36916	2.19112	3	118	0.00895522	0.0254237	unnamed,unnamed,unnamed	ATP5G3,BUB1B,TNPO3
MSigDB Cancer Neighborhood	MORF_NPM1	Neighborhood of NPM1	84	0.220808	1	1	1.85436	1.61781	3	0.00888906	0.0164835	144	0.598312	1	1	0.97326	3.08242	3	166	0.00895522	0.0180723	unnamed,unnamed,unnamed	RPS28,RPS3,SNRPE
MSigDB Cancer Neighborhood	MORF_HEAB	Neighborhood of HEAB	85	0.223798	1	1	2.24694	0.8901	2	0.00489066	0.010989	87	0.420091	1	1	1.3988	1.4298	2	77	0.00597015	0.025974	unnamed,unnamed	EIF4E,WDR62
MSigDB Cancer Neighborhood	GNF2_PTPRC	Neighborhood of PTPRC	86	0.22879	1	1	2.21308	0.903717	2	0.00496548	0.010989	65	0.36094	1	1	1.58393	1.26268	2	68	0.00597015	0.0294118	unnamed,unnamed	CORO1A,CYTH1
MSigDB Cancer Neighborhood	GNF2_PA2G4	Neighborhood of PA2G4	87	0.22932	1	1	2.20955	0.905162	2	0.00497342	0.010989	92	0.439193	1	1	1.34634	1.48551	2	80	0.00597015	0.025	unnamed,unnamed	BUB1B,SNRPE
MSigDB Cancer Neighborhood	GNF2_RBBP6	Neighborhood of RBBP6	88	0.232355	1	1	2.18955	0.913431	2	0.00501885	0.010989	69	0.367634	1	1	1.56098	1.28125	2	69	0.00597015	0.0289855	unnamed,unnamed	RBM25,RBM34
MSigDB Cancer Neighborhood	MORF_PSMC1	Neighborhood of PSMC1	89	0.238734	1	1	1.77922	1.68614	3	0.00926448	0.0164835	194	0.698528	1	1	0.837105	3.58378	3	193	0.00895522	0.015544	unnamed,unnamed,unnamed	COX7A2L,HSBP1,SNRPE
MSigDB Cancer Neighborhood	MORF_ACP1	Neighborhood of ACP1	90	0.240022	1	1	1.60495	2.49228	4	0.0136939	0.021978	232	0.765254	1	1	0.751447	3.99229	3	215	0.00895522	0.0139535	unnamed,unnamed,unnamed,unnamed	ENSG00000167774,SNRPE,TOMM20
MSigDB Cancer Neighborhood	GCM_CHUK	Neighborhood of CHUK	91	0.246624	1	1	2.10035	0.95222	2	0.00523198	0.010989	69	0.367634	1	1	1.56098	1.28125	2	69	0.00597015	0.0289855	unnamed,unnamed	ABHD16A,RBM25
MSigDB Cancer Neighborhood	MORF_EI24	Neighborhood of EI24	92	0.247364	1	1	1.74551	1.7187	3	0.00944339	0.0164835	117	0.506798	1	1	1.11421	2.69248	3	145	0.00895522	0.0206897	unnamed,unnamed,unnamed	ATP5G3,DGUOK,METAP1
MSigDB Cancer Neighborhood	GNF2_MAPT	Neighborhood of MAPT	93	0.250534	1	1	1.73349	1.73061	3	0.00950885	0.0164835	9	0.0402569	1	1	3.94052	0.761321	3	41	0.00895522	0.0731707	unnamed,unnamed,unnamed	CAMK2N1,GRIA2,RALYL
MSigDB Cancer Neighborhood	MORF_HDAC1	Neighborhood of HDAC1	94	0.255458	1	1	1.56021	2.56375	4	0.0140865	0.021978	199	0.703136	1	1	0.841465	4.75362	4	256	0.0119403	0.015625	unnamed,unnamed,unnamed,unnamed	ATP5G3,ENSG00000167774,PAPSS1,SNRPE
MSigDB Cancer Neighborhood	GNF2_BUB1	Neighborhood of BUB1	95	0.25987	1	1	3.32579	0.300681	1	0.00165209	0.00549451	82	0.397363	1	1	1.99458	0.501358	1	27	0.00298507	0.037037	unnamed	BUB1B
MSigDB Cancer Neighborhood	MORF_RAB5A	Neighborhood of RAB5A	96	0.263438	1	1	2.00436	0.997826	2	0.00548256	0.010989	125	0.54038	1	1	1.11039	1.80117	2	97	0.00597015	0.0206186	unnamed,unnamed	COX7A2L,HSBP1
MSigDB Cancer Neighborhood	GCM_TINF2	Neighborhood of TINF2	97	0.272627	1	1	3.14428	0.318038	1	0.00174746	0.00549451	106	0.47158	1	1	1.58393	0.63134	1	34	0.00298507	0.0294118	unnamed	ABHD16A
MSigDB Cancer Neighborhood	GNF2_APEX1	Neighborhood of APEX1	98	0.278546	1	1	1.92532	1.03879	2	0.00570761	0.010989	116	0.506119	1	1	1.1836	1.68976	2	91	0.00597015	0.021978	unnamed,unnamed	CHD1L,SNRPE
MSigDB Cancer Neighborhood	MORF_CNTN1	Neighborhood of CNTN1	99	0.289555	1	1	1.8715	1.06866	2	0.00587177	0.010989	137	0.583446	1	1	1.02578	1.94973	2	105	0.00597015	0.0190476	unnamed,unnamed	PSD4,SLC22A24
MSigDB Cancer Neighborhood	GCM_FANCL	Neighborhood of FANCL	100	0.293689	1	1	2.87879	0.347368	1	0.00190862	0.00549451	58	0.338071	1	1	2.4479	0.408514	1	22	0.00298507	0.0454546	unnamed	NAB1
MSigDB Cancer Neighborhood	MORF_PPP5C	Neighborhood of PPP5C	101	0.308833	1	1	1.78393	1.12112	2	0.00616001	0.010989	109	0.488379	1	1	1.22395	1.63406	2	88	0.00597015	0.0227273	unnamed,unnamed	GSK3B,WDR62
MSigDB Cancer Neighborhood	GNF2_RAB3A	Neighborhood of RAB3A	102	0.309663	1	1	1.78033	1.12339	2	0.00617246	0.010989	23	0.150163	1	1	2.91101	0.687046	2	37	0.00597015	0.054054	unnamed,unnamed	CAMK2N1,RALYL
MSigDB Cancer Neighborhood	GNF2_SELL	Neighborhood of SELL	103	0.309759	1	1	2.70024	0.370337	1	0.00203482	0.00549451	138	0.586077	1	1	1.14582	0.872734	1	47	0.00298507	0.0212766	unnamed	CORO1A
MSigDB Cancer Neighborhood	MORF_USP5	Neighborhood of USP5	104	0.31338	1	1	2.6625	0.375587	1	0.00206366	0.00549451	153	0.623203	1	1	1.03565	0.965578	1	52	0.00298507	0.0192308	unnamed	METAP1
MSigDB Cancer Neighborhood	MORF_CASP2	Neighborhood of CASP2	105	0.316275	1	1	1.75217	1.14144	2	0.00627167	0.010989	131	0.556884	1	1	1.07708	1.85688	2	100	0.00597015	0.02	unnamed,unnamed	PSD4,SLC22A24
MSigDB Cancer Neighborhood	GNF2_ICAM3	Neighborhood of ICAM3	106	0.32537	1	1	2.54346	0.393165	1	0.00216025	0.00549451	119	0.518943	1	1	1.38087	0.724184	1	39	0.00298507	0.025641	unnamed	EMP3
MSigDB Cancer Neighborhood	GCM_NUMA1	Neighborhood of NUMA1	107	0.327791	1	1	2.52046	0.396753	1	0.00217996	0.00549451	153	0.623203	1	1	1.03565	0.965578	1	52	0.00298507	0.0192308	unnamed	ABHD16A
MSigDB Cancer Neighborhood	GNF2_VAV1	Neighborhood of VAV1	108	0.329879	1	1	2.50089	0.399857	1	0.00219702	0.00549451	110	0.491059	1	1	1.49594	0.668477	1	36	0.00298507	0.0277778	unnamed	CORO1A
MSigDB Cancer Neighborhood	GNF2_RAB7L1	Neighborhood of RAB7L1	109	0.335078	1	1	2.45322	0.407628	1	0.00223972	0.00549451	102	0.461564	1	1	1.63193	0.612771	1	33	0.00298507	0.030303	unnamed	CYTH1
MSigDB Cancer Neighborhood	MORF_PPP2R4	Neighborhood of PPP2R4	110	0.336362	1	1	2.44166	0.409557	1	0.00225032	0.00549451	153	0.623203	1	1	1.03565	0.965578	1	52	0.00298507	0.0192308	unnamed	HSBP1
MSigDB Cancer Neighborhood	GNF2_CD48	Neighborhood of CD48	111	0.339562	1	1	2.41325	0.414379	1	0.00227681	0.00549451	97	0.451358	1	1	1.68293	0.594202	1	32	0.00298507	0.03125	unnamed	CORO1A
MSigDB Cancer Neighborhood	GNF2_CASP8	Neighborhood of CASP8	112	0.340097	1	1	2.40854	0.415189	1	0.00228126	0.00549451	82	0.397363	1	1	1.99458	0.501358	1	27	0.00298507	0.037037	unnamed	CYTH1
MSigDB Cancer Neighborhood	MORF_IL9	Neighborhood of IL9	113	0.340368	1	1	1.45444	2.06264	3	0.0113332	0.0164835	43	0.239076	1	1	1.7754	1.68976	3	91	0.00895522	0.032967	unnamed,unnamed,unnamed	HIPK2,KCNH1,RASGRF1
MSigDB Cancer Neighborhood	MORF_ERH	Neighborhood of ERH	114	0.340508	1	1	1.65564	1.20799	2	0.00663732	0.010989	163	0.642343	1	1	0.920577	2.17255	2	117	0.00597015	0.017094	unnamed,unnamed	ATP5G3,SNRPE
MSigDB Cancer Neighborhood	MORF_SP3	Neighborhood of SP3	115	0.341641	1	1	1.65137	1.21112	2	0.00665449	0.010989	96	0.445484	1	1	1.32972	1.50407	2	81	0.00597015	0.0246914	unnamed,unnamed	COX7A2L,METAP1
MSigDB Cancer Neighborhood	GNF2_EIF3S6	Neighborhood of EIF3S6	116	0.3486	1	1	1.62553	1.23037	2	0.00676027	0.010989	182	0.664877	1	1	0.882848	2.26539	2	122	0.00597015	0.0163934	unnamed,unnamed	RPS28,RPS3
MSigDB Cancer Neighborhood	GNF2_MSN	Neighborhood of MSN	117	0.350062	1	1	2.32359	0.430368	1	0.00236466	0.00549451	67	0.362455	1	1	2.2439	0.445652	1	24	0.00298507	0.0416667	unnamed	EMP3
MSigDB Cancer Neighborhood	GNF2_MLH1	Neighborhood of MLH1	118	0.354048	1	1	2.29092	0.436507	1	0.00239839	0.00549451	126	0.545304	1	1	1.28223	0.77989	1	42	0.00298507	0.0238095	unnamed	SNRPE
MSigDB Cancer Neighborhood	GNF2_TYK2	Neighborhood of TYK2	119	0.3632	1	1	2.21857	0.450741	1	0.0024766	0.00549451	97	0.451358	1	1	1.68293	0.594202	1	32	0.00298507	0.03125	unnamed	CORO1A
MSigDB Cancer Neighborhood	MORF_TTN	Neighborhood of TTN	120	0.364135	1	1	1.57036	1.27359	2	0.00699776	0.010989	39	0.223888	1	1	2.2439	0.891303	2	48	0.00597015	0.0416667	unnamed,unnamed	NR1I2,SUPT3H
MSigDB Cancer Neighborhood	MORF_FANCG	Neighborhood of FANCG	121	0.366821	1	1	1.38883	2.16009	3	0.0118686	0.0164835	135	0.577545	1	1	1.00349	2.98958	3	161	0.00895522	0.0186335	unnamed,unnamed,unnamed	GSK3B,SLC22A24,WDR62
MSigDB Cancer Neighborhood	GNF2_MSH6	Neighborhood of MSH6	122	0.367477	1	1	2.18597	0.457462	1	0.00251353	0.00549451	94	0.440959	1	1	1.73722	0.575633	1	31	0.00298507	0.0322581	unnamed	SNRPE
MSigDB Cancer Neighborhood	GNF2_DNM1	Neighborhood of DNM1	123	0.367773	1	1	1.38657	2.16361	3	0.0118879	0.0164835	22	0.149685	1	1	2.2439	1.33695	3	72	0.00895522	0.0416667	unnamed,unnamed,unnamed	BSN,CAMK2N1,RALYL
MSigDB Cancer Neighborhood	MORF_RAD23B	Neighborhood of RAD23B	124	0.370271	1	1	1.38068	2.17284	3	0.0119387	0.0164835	166	0.649108	1	1	0.902577	3.32382	3	179	0.00895522	0.0167598	unnamed,unnamed,unnamed	HSBP1,HSPA4,RUSC1
MSigDB Cancer Neighborhood	MORF_RAB1A	Neighborhood of RAB1A	125	0.371993	1	1	1.37665	2.1792	3	0.0119736	0.0164835	194	0.698528	1	1	0.837105	3.58378	3	193	0.00895522	0.015544	unnamed,unnamed,unnamed	COX7A2L,METAP1,RBCK1
MSigDB Cancer Neighborhood	MORF_GSPT1	Neighborhood of GSPT1	126	0.372362	1	1	2.14963	0.465196	1	0.00255602	0.00549451	148	0.601346	1	1	1.09906	0.909872	1	49	0.00298507	0.0204082	unnamed	HSPA4
MSigDB Cancer Neighborhood	GCM_DENR	Neighborhood of DENR	127	0.373637	1	1	2.1403	0.467224	1	0.00256716	0.00549451	142	0.593783	1	1	1.12195	0.891303	1	48	0.00298507	0.0208333	unnamed	ABHD16A
MSigDB Cancer Neighborhood	MORF_UBE2N	Neighborhood of UBE2N	128	0.375424	1	1	1.53227	1.30525	2	0.0071717	0.010989	122	0.534785	1	1	1.12195	1.78261	2	96	0.00597015	0.0208333	unnamed,unnamed	ATP5G3,SNRPE
MSigDB Cancer Neighborhood	MORF_EIF3S6	Neighborhood of EIF3S6	129	0.376839	1	1	1.52761	1.30923	2	0.00719359	0.010989	177	0.660463	1	1	0.890144	2.24683	2	121	0.00597015	0.0165289	unnamed,unnamed	COX7A2L,SNRPE
MSigDB Cancer Neighborhood	GNF2_ESPL1	Neighborhood of ESPL1	130	0.379252	1	1	2.09993	0.476206	1	0.00261652	0.00549451	110	0.491059	1	1	1.49594	0.668477	1	36	0.00298507	0.0277778	unnamed	BUB1B
MSigDB Cancer Neighborhood	GCM_GSTA4	Neighborhood of GSTA4	131	0.383581	1	1	1.50572	1.32827	2	0.00729818	0.010989	60	0.34071	1	1	1.65704	1.20697	2	65	0.00597015	0.0307692	unnamed,unnamed	BRPF3,ZFAND5
MSigDB Cancer Neighborhood	MORF_ACTG1	Neighborhood of ACTG1	132	0.385117	1	1	1.50081	1.33262	2	0.00732206	0.010989	222	0.750683	1	1	0.747969	2.67391	2	144	0.00597015	0.0138889	unnamed,unnamed	RPS28,RPS3
MSigDB Cancer Neighborhood	MORF_JAG1	Neighborhood of JAG1	133	0.385843	1	1	1.49849	1.33467	2	0.00733337	0.010989	112	0.50025	1	1	1.19675	1.67119	2	90	0.00597015	0.0222222	unnamed,unnamed	SLC22A24,WDR62
MSigDB Cancer Neighborhood	MORF_RAD21	Neighborhood of RAD21	134	0.387126	1	1	1.34209	2.23531	3	0.0122819	0.0164835	173	0.656505	1	1	0.892603	3.36096	3	181	0.00895522	0.0165746	unnamed,unnamed,unnamed	COX7A2L,METAP1,SNRPE
MSigDB Cancer Neighborhood	MORF_PRKDC	Neighborhood of PRKDC	135	0.391208	1	1	1.33304	2.2505	3	0.0123654	0.0164835	191	0.691805	1	1	0.84587	3.54664	3	191	0.00895522	0.0157068	unnamed,unnamed,unnamed	ATP5G3,BUB1B,TNPO3
MSigDB Cancer Neighborhood	MORF_JAK3	Neighborhood of JAK3	136	0.392824	1	1	1.47655	1.35451	2	0.00744235	0.010989	112	0.50025	1	1	1.19675	1.67119	2	90	0.00597015	0.0222222	unnamed,unnamed	SLC22A24,WDR62
MSigDB Cancer Neighborhood	MORF_RAP1A	Neighborhood of RAP1A	137	0.394325	1	1	1.32619	2.26211	3	0.0124292	0.0164835	101	0.459617	1	1	1.19675	2.50679	3	135	0.00895522	0.0222222	unnamed,unnamed,unnamed	EIF4E,GSK3B,LPGAT1
MSigDB Cancer Neighborhood	MORF_RFC5	Neighborhood of RFC5	138	0.397627	1	1	1.46176	1.36821	2	0.00751765	0.010989	80	0.39412	1	1	1.47544	1.35552	2	73	0.00597015	0.0273973	unnamed,unnamed	LPGAT1,WDR62
MSigDB Cancer Neighborhood	MORF_SKP1A	Neighborhood of SKP1A	139	0.398125	1	1	1.31793	2.27629	3	0.0125071	0.0164835	215	0.736546	1	1	0.788103	3.80661	3	205	0.00895522	0.0146342	unnamed,unnamed,unnamed	COX7A2L,HSBP1,SNRPE
MSigDB Cancer Neighborhood	MORF_RAD54L	Neighborhood of RAD54L	140	0.404415	1	1	1.44127	1.38766	2	0.00762453	0.010989	136	0.578229	1	1	1.03565	1.93116	2	104	0.00597015	0.0192308	unnamed,unnamed	BUB1B,TNPO3
MSigDB Cancer Neighborhood	MORF_TERF2IP	Neighborhood of TERF2IP	141	0.411598	1	1	1.42009	1.40837	2	0.00773827	0.010989	157	0.62826	1	1	0.944802	2.11685	2	114	0.00597015	0.0175439	unnamed,unnamed	COX7A2L,METAP1
MSigDB Cancer Neighborhood	MORF_RBBP8	Neighborhood of RBBP8	142	0.41364	1	1	1.22312	3.27034	4	0.0179689	0.021978	124	0.538002	1	1	1.04065	3.84375	4	207	0.0119403	0.0193237	unnamed,unnamed,unnamed,unnamed	GSK3B,SLC22A24,TNKS,WDR62
MSigDB Cancer Neighborhood	MORF_PPP1CC	Neighborhood of PPP1CC	143	0.417866	1	1	1.27641	2.35035	3	0.012914	0.0164835	140	0.590086	1	1	0.985129	3.04529	3	164	0.00895522	0.0182927	unnamed,unnamed,unnamed	ATP5G3,DGUOK,TNPO3
MSigDB Cancer Neighborhood	GCM_ING1	Neighborhood of ING1	144	0.421196	1	1	1.8316	0.54597	1	0.00299984	0.00549451	183	0.669668	1	1	0.912775	1.09556	1	59	0.00298507	0.0169491	unnamed	ABHD16A
MSigDB Cancer Neighborhood	GNF2_RFC3	Neighborhood of RFC3	145	0.422237	1	1	1.8256	0.547766	1	0.0030097	0.00549451	126	0.545304	1	1	1.28223	0.77989	1	42	0.00298507	0.0238095	unnamed	TIMELESS
MSigDB Cancer Neighborhood	GNF2_TTK	Neighborhood of TTK	146	0.4243	1	1	1.81379	0.551332	1	0.0030293	0.00549451	119	0.518943	1	1	1.38087	0.724184	1	39	0.00298507	0.025641	unnamed	BUB1B
MSigDB Cancer Neighborhood	GNF2_BUB1B	Neighborhood of BUB1B	147	0.424801	1	1	1.81094	0.552199	1	0.00303406	0.00549451	148	0.601346	1	1	1.09906	0.909872	1	49	0.00298507	0.0204082	unnamed	BUB1B
MSigDB Cancer Neighborhood	MORF_GMPS	Neighborhood of GMPS	148	0.43193	1	1	1.77106	0.564632	1	0.00310237	0.00549451	158	0.63022	1	1	1.01611	0.984147	1	53	0.00298507	0.0188679	unnamed	ATP5G3
MSigDB Cancer Neighborhood	MORF_CDC2L5	Neighborhood of CDC2L5	149	0.432903	1	1	1.24621	2.4073	3	0.0132269	0.0164835	105	0.464425	1	1	1.18795	2.52536	3	136	0.00895522	0.0220588	unnamed,unnamed,unnamed	GSK3B,SLC22A24,WDR62
MSigDB Cancer Neighborhood	GNF2_JAK1	Neighborhood of JAK1	150	0.434962	1	1	1.75449	0.569968	1	0.00313169	0.00549451	97	0.451358	1	1	1.68293	0.594202	1	32	0.00298507	0.03125	unnamed	CYTH1
MSigDB Cancer Neighborhood	GNF2_RRM2	Neighborhood of RRM2	151	0.437318	1	1	1.74176	0.574133	1	0.00315458	0.00549451	121	0.527895	1	1	1.34634	0.742753	1	40	0.00298507	0.025	unnamed	BUB1B
MSigDB Cancer Neighborhood	GNF2_SNRK	Neighborhood of SNRK	152	0.437706	1	1	1.73967	0.574821	1	0.00315836	0.00549451	84	0.40857	1	1	1.92335	0.519927	1	28	0.00298507	0.0357143	unnamed	CYTH1
MSigDB Cancer Neighborhood	GNF2_NS	Neighborhood of NS	153	0.440525	1	1	1.72464	0.579831	1	0.00318588	0.00549451	123	0.536681	1	1	1.31351	0.761321	1	41	0.00298507	0.0243902	unnamed	SNRPE
MSigDB Cancer Neighborhood	GNF2_MYD88	Neighborhood of MYD88	154	0.443912	1	1	1.70682	0.585884	1	0.00321914	0.00549451	185	0.675822	1	1	0.897562	1.11413	1	60	0.00298507	0.0166667	unnamed	CORO1A
MSigDB Cancer Neighborhood	MORF_UBE2A	Neighborhood of UBE2A	155	0.445551	1	1	1.6983	0.588825	1	0.0032353	0.00549451	151	0.608769	1	1	1.07708	0.928441	1	50	0.00298507	0.02	unnamed	METAP1
MSigDB Cancer Neighborhood	MORF_MSH2	Neighborhood of MSH2	156	0.447406	1	1	1.68871	0.592167	1	0.00325367	0.00549451	185	0.675822	1	1	0.897562	1.11413	1	60	0.00298507	0.0166667	unnamed	METAP1
MSigDB Cancer Neighborhood	MORF_CSNK1D	Neighborhood of CSNK1D	157	0.448107	1	1	1.68511	0.593432	1	0.00326062	0.00549451	207	0.72631	1	1	0.780489	1.28125	1	69	0.00298507	0.0144928	unnamed	METAP1
MSigDB Cancer Neighborhood	MORF_RAB11A	Neighborhood of RAB11A	158	0.449668	1	1	1.67713	0.596255	1	0.00327613	0.00549451	167	0.650499	1	1	0.961674	1.03985	1	56	0.00298507	0.0178571	unnamed	COX7A2L
MSigDB Cancer Neighborhood	MORF_BAG5	Neighborhood of BAG5	159	0.452038	1	1	1.66512	0.600557	1	0.00329976	0.00549451	164	0.643865	1	1	0.979159	1.02128	1	55	0.00298507	0.0181818	unnamed	COX7A2L
MSigDB Cancer Neighborhood	GCM_MAP4K4	Neighborhood of MAP4K4	160	0.456083	1	1	1.15544	3.46189	4	0.0190214	0.021978	77	0.388298	1	1	1.26715	3.1567	4	170	0.0119403	0.0235294	unnamed,unnamed,unnamed,unnamed	APPBP2,HIPK2,PDE4DIP,TNKS
MSigDB Cancer Neighborhood	GCM_SMO	Neighborhood of SMO	161	0.464983	1	1	1.60158	0.624382	1	0.00343067	0.00549451	180	0.663398	1	1	0.928513	1.07699	1	58	0.00298507	0.0172414	unnamed	ASH1L
MSigDB Cancer Neighborhood	MORF_PML	Neighborhood of PML	162	0.468187	1	1	1.26882	1.57627	2	0.00866083	0.010989	217	0.740206	1	1	0.763883	2.6182	2	141	0.00597015	0.0141844	unnamed,unnamed	SLC22A24,WDR62
MSigDB Cancer Neighborhood	MORF_PPP2CA	Neighborhood of PPP2CA	163	0.4693	1	1	1.26608	1.57967	2	0.00867952	0.010989	193	0.694489	1	1	0.834942	2.39538	2	129	0.00597015	0.0155039	unnamed,unnamed	IDH3B,METAP1
MSigDB Cancer Neighborhood	MORF_CUL1	Neighborhood of CUL1	164	0.475471	1	1	1.55253	0.644112	1	0.00353908	0.00549451	207	0.72631	1	1	0.780489	1.28125	1	69	0.00298507	0.0144928	unnamed	METAP1
MSigDB Cancer Neighborhood	GCM_MAX	Neighborhood of MAX	165	0.475603	1	1	1.55192	0.644362	1	0.00354045	0.00549451	86	0.419569	1	1	1.85702	0.538496	1	29	0.00298507	0.0344828	unnamed	RBM25
MSigDB Cancer Neighborhood	MORF_EIF4A2	Neighborhood of EIF4A2	166	0.476771	1	1	1.24797	1.60261	2	0.00880553	0.010989	216	0.736631	1	1	0.769339	2.59963	2	140	0.00597015	0.0142857	unnamed,unnamed	COX7A2L,IDH3B
MSigDB Cancer Neighborhood	GCM_CSNK2B	Neighborhood of CSNK2B	167	0.483151	1	1	1.51789	0.65881	1	0.00361983	0.00549451	254	0.850191	1	1	0.533205	1.87545	1	101	0.00298507	0.00990099	unnamed	ATP5G3
MSigDB Cancer Neighborhood	MORF_TPR	Neighborhood of TPR	168	0.48396	1	1	1.23087	1.62486	2	0.00892783	0.010989	222	0.750683	1	1	0.747969	2.67391	2	144	0.00597015	0.0138889	unnamed,unnamed	GSK3B,METAP1
MSigDB Cancer Neighborhood	GCM_BAG5	Neighborhood of BAG5	169	0.484562	1	1	1.51164	0.661533	1	0.0036348	0.00549451	114	0.500528	1	1	1.45551	0.687046	1	37	0.00298507	0.027027	unnamed	SACM1L
MSigDB Cancer Neighborhood	MORF_SART1	Neighborhood of SART1	170	0.485407	1	1	1.50791	0.663167	1	0.00364378	0.00549451	197	0.699316	1	1	0.841465	1.1884	1	64	0.00298507	0.015625	unnamed	IDH3B
MSigDB Cancer Neighborhood	MORF_CTBP1	Neighborhood of CTBP1	171	0.485791	1	1	1.22657	1.63056	2	0.00895914	0.010989	249	0.824629	1	1	0.637322	3.13813	2	169	0.00597015	0.0118343	unnamed,unnamed	IDH3B,SNRPE
MSigDB Cancer Neighborhood	GNF2_CD53	Neighborhood of CD53	172	0.487797	1	1	1.49744	0.667806	1	0.00366927	0.00549451	180	0.663398	1	1	0.928513	1.07699	1	58	0.00298507	0.0172414	unnamed	CORO1A
MSigDB Cancer Neighborhood	GNF2_MCM4	Neighborhood of MCM4	173	0.491614	1	1	1.48091	0.675258	1	0.00371021	0.00549451	158	0.63022	1	1	1.01611	0.984147	1	53	0.00298507	0.0188679	unnamed	BUB1B
MSigDB Cancer Neighborhood	MORF_CSNK2B	Neighborhood of CSNK2B	174	0.498782	1	1	1.12603	2.66423	3	0.0146386	0.0164835	281	0.905674	1	1	0.560976	5.34782	3	288	0.00895522	0.0104167	unnamed,unnamed,unnamed	ATP5G3,DGUOK,SNRPE
MSigDB Cancer Neighborhood	MORF_RPA1	Neighborhood of RPA1	175	0.502111	1	1	1.43669	0.696043	1	0.00382441	0.00549451	185	0.675822	1	1	0.897562	1.11413	1	60	0.00298507	0.0166667	unnamed	METAP1
MSigDB Cancer Neighborhood	MORF_SS18	Neighborhood of SS18	176	0.506164	1	1	1.42008	0.704186	1	0.00386915	0.00549451	188	0.681862	1	1	0.882848	1.1327	1	61	0.00298507	0.0163934	unnamed	METAP1
MSigDB Cancer Neighborhood	GNF2_FBL	Neighborhood of FBL	177	0.506305	1	1	1.17973	1.6953	2	0.00931481	0.010989	230	0.760796	1	1	0.732704	2.72962	2	147	0.00597015	0.0136054	unnamed,unnamed	RPS3,SNRPE
MSigDB Cancer Neighborhood	MORF_DDX11	Neighborhood of DDX11	178	0.511603	1	1	1.16802	1.71229	2	0.00940821	0.010989	236	0.786044	1	1	0.694887	2.87817	2	155	0.00597015	0.0129032	unnamed,unnamed	SLC22A24,WDR62
MSigDB Cancer Neighborhood	GNF2_CCNB2	Neighborhood of CCNB2	179	0.514883	1	1	1.38518	0.721929	1	0.00396664	0.00549451	167	0.650499	1	1	0.961674	1.03985	1	56	0.00298507	0.0178571	unnamed	BUB1B
MSigDB Cancer Neighborhood	GCM_SIRT2	Neighborhood of SIRT2	180	0.516194	1	1	1.38002	0.724625	1	0.00398146	0.00549451	126	0.545304	1	1	1.28223	0.77989	1	42	0.00298507	0.0238095	unnamed	PDE4DIP
MSigDB Cancer Neighborhood	MORF_LMO1	Neighborhood of LMO1	181	0.519347	1	1	1.36773	0.731136	1	0.00401723	0.00549451	142	0.593783	1	1	1.12195	0.891303	1	48	0.00298507	0.0208333	unnamed	WDR62
MSigDB Cancer Neighborhood	GCM_PSME1	Neighborhood of PSME1	182	0.519388	1	1	1.36757	0.731223	1	0.00401771	0.00549451	242	0.804972	1	1	0.619008	1.61549	1	87	0.00298507	0.0114942	unnamed	ATP5G3
MSigDB Cancer Neighborhood	MORF_DEAF1	Neighborhood of DEAF1	183	0.524992	1	1	1.34607	0.742903	1	0.00408188	0.00549451	167	0.650499	1	1	0.961674	1.03985	1	56	0.00298507	0.0178571	unnamed	ATP5G3
MSigDB Cancer Neighborhood	GNF2_GSTM1	Neighborhood of GSTM1	184	0.527937	1	1	1.33494	0.749097	1	0.00411592	0.00549451	267	0.868713	1	1	0.498646	2.00543	1	108	0.00298507	0.00925926	unnamed	APOF
MSigDB Cancer Neighborhood	MORF_PCNA	Neighborhood of PCNA	185	0.530243	1	1	1.32631	0.753973	1	0.00414271	0.00549451	238	0.789713	1	1	0.64884	1.54121	1	83	0.00298507	0.0120482	unnamed	SNRPE
MSigDB Cancer Neighborhood	MORF_RUNX1	Neighborhood of RUNX1	186	0.534273	1	1	1.06786	2.80937	3	0.0154361	0.0164835	118	0.5114	1	1	1.10658	2.71105	3	146	0.00895522	0.0205479	unnamed,unnamed,unnamed	LPGAT1,NR1I2,WDR62
MSigDB Cancer Neighborhood	MORF_ORC1L	Neighborhood of ORC1L	187	0.535561	1	1	1.30666	0.765311	1	0.00420501	0.00549451	207	0.72631	1	1	0.780489	1.28125	1	69	0.00298507	0.0144928	unnamed	PSD4
MSigDB Cancer Neighborhood	GNF2_CDC20	Neighborhood of CDC20	188	0.540995	1	1	1.28695	0.77703	1	0.00426939	0.00549451	167	0.650499	1	1	0.961674	1.03985	1	56	0.00298507	0.0178571	unnamed	BUB1B
MSigDB Cancer Neighborhood	MORF_ATOX1	Neighborhood of ATOX1	189	0.545495	1	1	1.2709	0.786841	1	0.0043233	0.00549451	234	0.777493	1	1	0.673172	1.48551	1	80	0.00298507	0.0125	unnamed	HSBP1
MSigDB Cancer Neighborhood	MORF_RAB3A	Neighborhood of RAB3A	190	0.548186	1	1	1.09103	1.83314	2	0.0100722	0.010989	107	0.476333	1	1	1.25241	1.59692	2	86	0.00597015	0.0232558	unnamed,unnamed	HIPK2,KCNH1
MSigDB Cancer Neighborhood	MORF_FDXR	Neighborhood of FDXR	191	0.548535	1	1	1.04552	2.86939	3	0.0157659	0.0164835	233	0.776006	1	1	0.737722	4.06657	3	219	0.00895522	0.0136986	unnamed,unnamed,unnamed	GSK3B,SLC22A24,WDR62
MSigDB Cancer Neighborhood	GCM_CBFB	Neighborhood of CBFB	192	0.550182	1	1	1.25445	0.797161	1	0.00438001	0.00549451	214	0.736419	1	1	0.758503	1.31839	1	71	0.00298507	0.0140845	unnamed	SNRPE
MSigDB Cancer Neighborhood	GNF2_HMMR	Neighborhood of HMMR	193	0.560698	1	1	1.21845	0.820712	1	0.00450941	0.00549451	138	0.586077	1	1	1.14582	0.872734	1	47	0.00298507	0.0212766	unnamed	BUB1B
MSigDB Cancer Neighborhood	CAR_IGFBP1	Neighborhood of IGFBP1	194	0.56373	1	1	1.2083	0.827606	1	0.00454729	0.00549451	167	0.650499	1	1	0.961674	1.03985	1	56	0.00298507	0.0178571	unnamed	APOF
MSigDB Cancer Neighborhood	MORF_RAGE	Neighborhood of RAGE	195	0.572783	1	1	1.04262	1.91824	2	0.0105398	0.010989	218	0.743739	1	1	0.758503	2.63677	2	142	0.00597015	0.0140845	unnamed,unnamed	SLC22A24,WDR62
MSigDB Cancer Neighborhood	GNF2_RTN1	Neighborhood of RTN1	196	0.579251	1	1	1.03029	1.9412	2	0.0106659	0.010989	41	0.237634	1	1	2.15415	0.928441	2	50	0.00597015	0.04	unnamed,unnamed	CAMK2N1,RALYL
MSigDB Cancer Neighborhood	MORF_LTK	Neighborhood of LTK	197	0.5814	1	1	1.02623	1.94889	2	0.0107082	0.010989	218	0.743739	1	1	0.758503	2.63677	2	142	0.00597015	0.0140845	unnamed,unnamed	SLC22A24,WDR62
MSigDB Cancer Neighborhood	MORF_ANP32B	Neighborhood of ANP32B	198	0.583211	1	1	1.02282	1.95538	2	0.0107439	0.010989	271	0.887019	1	1	0.541243	3.69519	2	199	0.00597015	0.0100503	unnamed,unnamed	COX7A2L,SNRPE
MSigDB Cancer Neighborhood	GNF2_LCAT	Neighborhood of LCAT	199	0.587032	1	1	1.13348	0.88224	1	0.00484747	0.00549451	279	0.90107	1	1	0.437835	2.28396	1	123	0.00298507	0.00813008	unnamed	APOF
MSigDB Cancer Neighborhood	MORF_BUB1	Neighborhood of BUB1	200	0.591919	1	1	1.11846	0.894087	1	0.00491256	0.00549451	153	0.623203	1	1	1.03565	0.965578	1	52	0.00298507	0.0192308	unnamed	BUB1B
MSigDB Cancer Neighborhood	GCM_PTK2	Neighborhood of PTK2	201	0.592845	1	1	0.979301	3.06341	3	0.0168319	0.0164835	45	0.266825	1	1	1.52777	2.6182	4	141	0.0119403	0.0283688	unnamed,unnamed,unnamed	APPBP2,KCTD7,PDP1,USP32
MSigDB Cancer Neighborhood	MORF_ESR1	Neighborhood of ESR1	202	0.603982	1	1	0.963318	3.11424	3	0.0171112	0.0164835	144	0.598312	1	1	0.97326	3.08242	3	166	0.00895522	0.0180723	unnamed,unnamed,unnamed	LPGAT1,NR1I2,SLC22A24
MSigDB Cancer Neighborhood	GCM_RAP2A	Neighborhood of RAP2A	203	0.605299	1	1	1.07845	0.927257	1	0.00509482	0.00549451	102	0.461564	1	1	1.63193	0.612771	1	33	0.00298507	0.030303	unnamed	NAB1
MSigDB Cancer Neighborhood	GCM_APEX1	Neighborhood of APEX1	204	0.607877	1	1	1.07092	0.933777	1	0.00513064	0.00549451	272	0.889211	1	1	0.460288	2.17255	1	117	0.00298507	0.00854701	unnamed	SNRPE
MSigDB Cancer Neighborhood	MORF_UNG	Neighborhood of UNG	205	0.609337	1	1	1.06668	0.937487	1	0.00515103	0.00549451	226	0.755532	1	1	0.71805	1.39266	1	75	0.00298507	0.0133333	unnamed	ATP5G3
MSigDB Cancer Neighborhood	MORF_AATF	Neighborhood of AATF	206	0.613313	1	1	0.967776	2.06659	2	0.0113549	0.010989	277	0.89827	1	1	0.522852	3.82518	2	206	0.00597015	0.00970874	unnamed,unnamed	IDH3B,METAP1
MSigDB Cancer Neighborhood	MORF_TPT1	Neighborhood of TPT1	207	0.618826	1	1	1.03956	0.961949	1	0.00528543	0.00549451	260	0.861073	1	1	0.512893	1.94973	1	105	0.00298507	0.00952381	unnamed	RPS3
MSigDB Cancer Neighborhood	GNF2_ITGAL	Neighborhood of ITGAL	208	0.619094	1	1	1.0388	0.962647	1	0.00528927	0.00549451	164	0.643865	1	1	0.979159	1.02128	1	55	0.00298507	0.0181818	unnamed	CYTH1
MSigDB Cancer Neighborhood	GNF2_DDX5	Neighborhood of DDX5	209	0.619691	1	1	1.03712	0.964208	1	0.00529785	0.00549451	183	0.669668	1	1	0.912775	1.09556	1	59	0.00298507	0.0169491	unnamed	ZXDC
MSigDB Cancer Neighborhood	MORF_RPA2	Neighborhood of RPA2	210	0.623775	1	1	0.949318	2.10677	2	0.0115757	0.010989	269	0.872756	1	1	0.563913	3.54664	2	191	0.00597015	0.0104712	unnamed,unnamed	METAP1,PSD4
MSigDB Cancer Neighborhood	MORF_MTA1	Neighborhood of MTA1	211	0.623914	1	1	1.02531	0.975314	1	0.00535887	0.00549451	258	0.855734	1	1	0.522852	1.91259	1	103	0.00298507	0.00970874	unnamed	METAP1
MSigDB Cancer Neighborhood	MORF_KDR	Neighborhood of KDR	212	0.626533	1	1	0.944506	2.11751	2	0.0116347	0.010989	129	0.545928	1	1	1.09906	1.81974	2	98	0.00597015	0.0204082	unnamed,unnamed	NR1I2,SUPT3H
MSigDB Cancer Neighborhood	GNF2_HPN	Neighborhood of HPN	213	0.632031	1	1	1.00299	0.997016	1	0.00547811	0.00549451	283	0.916528	1	1	0.407983	2.45108	1	132	0.00298507	0.00757576	unnamed	APOF
MSigDB Cancer Neighborhood	GCM_CALM1	Neighborhood of CALM1	214	0.633578	1	1	0.932311	2.14521	2	0.0117868	0.010989	147	0.598813	1	1	0.997291	2.00543	2	108	0.00597015	0.0185185	unnamed,unnamed	APPBP2,GSK3B
MSigDB Cancer Neighborhood	CAR_HPX	Neighborhood of HPX	215	0.634132	1	1	0.997297	1.00271	1	0.0055094	0.00549451	220	0.746155	1	1	0.737722	1.35552	1	73	0.00298507	0.0136986	unnamed	APOF
MSigDB Cancer Neighborhood	GNF2_CCNA2	Neighborhood of CCNA2	216	0.640679	1	1	0.979752	1.02067	1	0.00560806	0.00549451	206	0.721112	1	1	0.791967	1.26268	1	68	0.00298507	0.0147059	unnamed	BUB1B
MSigDB Cancer Neighborhood	GNF2_HPX	Neighborhood of HPX	217	0.642561	1	1	0.974764	1.02589	1	0.00563675	0.00549451	284	0.919621	1	1	0.401894	2.48822	1	134	0.00298507	0.00746269	unnamed	APOF
MSigDB Cancer Neighborhood	MORF_CDC16	Neighborhood of CDC16	218	0.647372	1	1	0.962128	1.03936	1	0.00571079	0.00549451	211	0.731412	1	1	0.769339	1.29982	1	70	0.00298507	0.0142857	unnamed	TNPO3
MSigDB Cancer Neighborhood	GNF2_PCNA	Neighborhood of PCNA	219	0.647492	1	1	0.961815	1.0397	1	0.00571264	0.00549451	204	0.715815	1	1	0.803787	1.24411	1	67	0.00298507	0.0149254	unnamed	BUB1B
MSigDB Cancer Neighborhood	MORF_THRA	Neighborhood of THRA	220	0.651806	1	1	0.950621	1.05194	1	0.00577991	0.00549451	160	0.637107	1	1	0.997291	1.00272	1	54	0.00298507	0.0185185	unnamed	RALYL
MSigDB Cancer Neighborhood	MORF_BUB1B	Neighborhood of BUB1B	221	0.65499	1	1	0.942438	1.06108	1	0.0058301	0.00549451	202	0.710418	1	1	0.815966	1.22554	1	66	0.00298507	0.0151515	unnamed	BUB1B
MSigDB Cancer Neighborhood	GCM_RAB10	Neighborhood of RAB10	222	0.657729	1	1	0.889146	3.37402	3	0.0185386	0.0164835	152	0.614439	1	1	0.95036	3.1567	3	170	0.00895522	0.0176471	unnamed,unnamed,unnamed	ARID4B,GAPVD1,TNPO3
MSigDB Cancer Neighborhood	GNF2_RAN	Neighborhood of RAN	223	0.658619	1	1	0.933193	1.07159	1	0.00588785	0.00549451	242	0.804972	1	1	0.619008	1.61549	1	87	0.00298507	0.0114942	unnamed	SNRPE
MSigDB Cancer Neighborhood	GNF2_AF1Q	Neighborhood of AF1Q	224	0.660711	1	1	0.927901	1.0777	1	0.00592143	0.00549451	71	0.37431	1	1	2.15415	0.46422	1	25	0.00298507	0.04	unnamed	RALYL
MSigDB Cancer Neighborhood	MORF_EIF4E	Neighborhood of EIF4E	225	0.661937	1	1	0.924813	1.0813	1	0.0059412	0.00549451	104	0.464117	1	1	1.28223	1.55978	2	84	0.00597015	0.0238095	unnamed	EIF4E,METAP1
MSigDB Cancer Neighborhood	GCM_MAPK10	Neighborhood of MAPK10	226	0.665761	1	1	0.878224	2.27732	2	0.0125128	0.010989	90	0.432864	1	1	1.36339	1.46694	2	79	0.00597015	0.0253165	unnamed,unnamed	CAMK2N1,HIPK2
MSigDB Cancer Neighborhood	MORF_PPP6C	Neighborhood of PPP6C	227	0.6732	1	1	0.89688	1.11498	1	0.00612625	0.00549451	260	0.861073	1	1	0.512893	1.94973	1	105	0.00298507	0.00952381	unnamed	HSBP1
MSigDB Cancer Neighborhood	GNF2_CCNA1	Neighborhood of CCNA1	228	0.675529	1	1	0.891197	1.12209	1	0.00616531	0.00549451	190	0.687789	1	1	0.868609	1.15127	1	62	0.00298507	0.016129	unnamed	ACTL7B
MSigDB Cancer Neighborhood	GNF2_XRCC5	Neighborhood of XRCC5	229	0.676381	1	1	0.889128	1.1247	1	0.00617966	0.00549451	229	0.760091	1	1	0.708602	1.41123	1	76	0.00298507	0.0131579	unnamed	SNRPE
MSigDB Cancer Neighborhood	MORF_PTPN11	Neighborhood of PTPN11	230	0.677479	1	1	0.886464	1.12808	1	0.00619823	0.00549451	264	0.866214	1	1	0.503306	1.98686	1	107	0.00298507	0.00934579	unnamed	ATP5G3
MSigDB Cancer Neighborhood	MORF_RBM8A	Neighborhood of RBM8A	231	0.679837	1	1	0.880772	1.13537	1	0.00623828	0.00549451	239	0.793636	1	1	0.641116	1.55978	1	84	0.00298507	0.0119048	unnamed	SLC22A24
MSigDB Cancer Neighborhood	MORF_TNFRSF25	Neighborhood of TNFRSF25	232	0.682712	1	1	0.863746	4.63099	4	0.025445	0.021978	198	0.700236	1	1	0.844764	4.73505	4	255	0.0119403	0.0156863	unnamed,unnamed,unnamed,unnamed	LPGAT1,RALYL,SLC22A24,WDR62
MSigDB Cancer Neighborhood	MORF_PPP2R5B	Neighborhood of PPP2R5B	233	0.701625	1	1	0.831331	3.60867	3	0.0198279	0.0164835	144	0.598312	1	1	0.97326	3.08242	3	166	0.00895522	0.0180723	unnamed,unnamed,unnamed	LPGAT1,NR1I2,SUPT3H
MSigDB Cancer Neighborhood	MORF_ATRX	Neighborhood of ATRX	234	0.706697	1	1	0.824764	3.6374	3	0.0199857	0.0164835	213	0.733528	1	1	0.791967	3.78804	3	204	0.00895522	0.0147059	unnamed,unnamed,unnamed	GSK3B,LPGAT1,WDR62
MSigDB Cancer Neighborhood	GNF2_SMC4L1	Neighborhood of SMC4L1	235	0.715227	1	1	0.79889	1.25174	1	0.00687768	0.00549451	239	0.793636	1	1	0.641116	1.55978	1	84	0.00298507	0.0119048	unnamed	BUB1B
MSigDB Cancer Neighborhood	GCM_RING1	Neighborhood of RING1	236	0.723388	1	1	0.780877	1.28061	1	0.00703633	0.00549451	262	0.863667	1	1	0.508054	1.96829	1	106	0.00298507	0.00943396	unnamed	GJA5
MSigDB Cancer Neighborhood	MORF_BCL2	Neighborhood of BCL2	237	0.724853	1	1	0.801395	3.74348	3	0.0205685	0.0164835	228	0.756919	1	1	0.762081	3.93659	3	212	0.00895522	0.0141509	unnamed,unnamed,unnamed	SLC22A24,TNKS,WDR62
MSigDB Cancer Neighborhood	GCM_SMARCD1	Neighborhood of SMARCD1	238	0.725038	1	1	0.77727	1.28655	1	0.00706897	0.00549451	254	0.850191	1	1	0.533205	1.87545	1	101	0.00298507	0.00990099	unnamed	GJA5
MSigDB Cancer Neighborhood	GNF2_KPNB1	Neighborhood of KPNB1	239	0.731679	1	1	0.762876	1.31083	1	0.00720235	0.00549451	220	0.746155	1	1	0.737722	1.35552	1	73	0.00298507	0.0136986	unnamed	SNRPE
MSigDB Cancer Neighborhood	GCM_ERBB2IP	Neighborhood of ERBB2IP	240	0.732249	1	1	0.761649	1.31294	1	0.00721396	0.00549451	192	0.693607	1	1	0.854821	1.16983	1	63	0.00298507	0.015873	unnamed	TNKS
MSigDB Cancer Neighborhood	GNF2_HDAC1	Neighborhood of HDAC1	241	0.738301	1	1	0.748708	1.33563	1	0.00733865	0.00549451	267	0.868713	1	1	0.498646	2.00543	1	108	0.00298507	0.00925926	unnamed	RPS3
MSigDB Cancer Neighborhood	GNF2_RRM1	Neighborhood of RRM1	242	0.738561	1	1	0.748155	1.33662	1	0.00734408	0.00549451	242	0.804972	1	1	0.619008	1.61549	1	87	0.00298507	0.0114942	unnamed	BUB1B
MSigDB Cancer Neighborhood	MORF_MT4	Neighborhood of MT4	243	0.75074	1	1	0.768337	3.90454	3	0.0214535	0.0164835	248	0.821681	1	1	0.678828	4.41938	3	238	0.00895522	0.012605	unnamed,unnamed,unnamed	SLC22A24,TNKS,WDR62
MSigDB Cancer Neighborhood	MORF_MYC	Neighborhood of MYC	244	0.760571	1	1	0.702296	1.4239	1	0.00782363	0.00549451	226	0.755532	1	1	0.71805	1.39266	1	75	0.00298507	0.0133333	unnamed	SLC22A24
MSigDB Cancer Neighborhood	MORF_PTEN	Neighborhood of PTEN	245	0.76468	1	1	0.693928	1.44107	1	0.00791798	0.00549451	239	0.793636	1	1	0.641116	1.55978	1	84	0.00298507	0.0119048	unnamed	NR1I2
MSigDB Cancer Neighborhood	GCM_FANCC	Neighborhood of FANCC	246	0.767235	1	1	0.688751	1.4519	1	0.00797749	0.00549451	276	0.897265	1	1	0.445072	2.24683	1	121	0.00298507	0.00826446	unnamed	GJA5
MSigDB Cancer Neighborhood	GCM_DLG1	Neighborhood of DLG1	247	0.769922	1	1	0.683331	1.46342	1	0.00804077	0.00549451	224	0.750888	1	1	0.727753	1.37409	1	74	0.00298507	0.0135135	unnamed	PDP1
MSigDB Cancer Neighborhood	MORF_RRM1	Neighborhood of RRM1	248	0.771583	1	1	0.67999	1.47061	1	0.00808027	0.00549451	256	0.852989	1	1	0.527978	1.89402	1	102	0.00298507	0.00980392	unnamed	ATP5G3
MSigDB Cancer Neighborhood	MORF_PSMF1	Neighborhood of PSMF1	249	0.776599	1	1	0.706374	2.83136	2	0.0155569	0.010989	132	0.564768	1	1	1.02254	2.93387	3	158	0.00895522	0.0189873	unnamed,unnamed	GSK3B,LPGAT1,NR1I2
MSigDB Cancer Neighborhood	GNF2_MLF1	Neighborhood of MLF1	250	0.79434	1	1	0.63505	1.57468	1	0.00865209	0.00549451	235	0.781643	1	1	0.664861	1.50407	1	81	0.00298507	0.0123457	unnamed	ACTL7B
MSigDB Cancer Neighborhood	MORF_IL16	Neighborhood of IL16	251	0.80814	1	1	0.720861	5.54892	4	0.0304886	0.021978	179	0.660698	1	1	0.890144	4.49365	4	242	0.0119403	0.0165289	unnamed,unnamed,unnamed,unnamed	BICD1,LPGAT1,NR1I2,SUPT3H
MSigDB Cancer Neighborhood	MORF_EPHA7	Neighborhood of EPHA7	252	0.809432	1	1	0.657607	3.04133	2	0.0167106	0.010989	225	0.754094	1	1	0.74281	2.69248	2	145	0.00597015	0.0137931	unnamed,unnamed	HIPK2,KCNH1
MSigDB Cancer Neighborhood	MORF_ITGA2	Neighborhood of ITGA2	253	0.820483	1	1	0.584999	1.7094	1	0.00939233	0.00549451	160	0.637107	1	1	0.997291	1.00272	1	54	0.00298507	0.0185185	unnamed	SUPT3H
MSigDB Cancer Neighborhood	MORF_PRKACA	Neighborhood of PRKACA	254	0.820731	1	1	0.584531	1.71077	1	0.00939986	0.00549451	264	0.866214	1	1	0.503306	1.98686	1	107	0.00298507	0.00934579	unnamed	GSK3B
MSigDB Cancer Neighborhood	MORF_MSH3	Neighborhood of MSH3	255	0.823651	1	1	0.674889	4.44517	3	0.024424	0.0164835	247	0.81949	1	1	0.681693	4.40081	3	237	0.00895522	0.0126582	unnamed,unnamed,unnamed	LPGAT1,NR1I2,SUPT3H
MSigDB Cancer Neighborhood	MORF_NF1	Neighborhood of NF1	256	0.826719	1	1	0.631893	3.16509	2	0.0173906	0.010989	246	0.811625	1	1	0.656753	3.04529	2	164	0.00597015	0.0121951	unnamed,unnamed	LPGAT1,NR1I2
MSigDB Cancer Neighborhood	MORF_MYL3	Neighborhood of MYL3	257	0.826996	1	1	0.572734	1.74601	1	0.00959347	0.00549451	231	0.764564	1	1	0.699399	1.4298	1	77	0.00298507	0.012987	unnamed	NR1I2
MSigDB Cancer Neighborhood	GCM_HMGA2	Neighborhood of HMGA2	258	0.827976	1	1	0.570895	1.75164	1	0.00962437	0.00549451	272	0.889211	1	1	0.460288	2.17255	1	117	0.00298507	0.00854701	unnamed	GJA5
MSigDB Cancer Neighborhood	MORF_IL13	Neighborhood of IL13	259	0.833978	1	1	0.66133	4.53632	3	0.0249248	0.0164835	237	0.788876	1	1	0.721255	4.15942	3	224	0.00895522	0.0133929	unnamed,unnamed,unnamed	LPGAT1,NR1I2,WDR62
MSigDB Cancer Neighborhood	MORF_PDCD1	Neighborhood of PDCD1	260	0.835462	1	1	0.556888	1.79569	1	0.00986645	0.00549451	211	0.731412	1	1	0.769339	1.29982	1	70	0.00298507	0.0142857	unnamed	SUPT3H
MSigDB Cancer Neighborhood	MORF_PAX7	Neighborhood of PAX7	261	0.848615	1	1	0.672418	5.94868	4	0.0326851	0.021978	201	0.706015	1	1	0.83819	4.77219	4	257	0.0119403	0.0155642	unnamed,unnamed,unnamed,unnamed	LPGAT1,NR1I2,RALYL,SUPT3H
MSigDB Cancer Neighborhood	MORF_BNIP1	Neighborhood of BNIP1	262	0.852735	1	1	0.592768	3.374	2	0.0185385	0.010989	176	0.660162	1	1	0.887699	3.37952	3	182	0.00895522	0.0164835	unnamed,unnamed	GSK3B,LPGAT1,NR1I2
MSigDB Cancer Neighborhood	MORF_CD8A	Neighborhood of CD8A	263	0.853966	1	1	0.590896	3.38469	2	0.0185972	0.010989	177	0.660463	1	1	0.890144	2.24683	2	121	0.00597015	0.0165289	unnamed,unnamed	NR1I2,SUPT3H
MSigDB Cancer Neighborhood	MORF_STK17A	Neighborhood of STK17A	264	0.856882	1	1	0.586452	3.41034	2	0.0187381	0.010989	245	0.808923	1	1	0.660782	3.02672	2	163	0.00597015	0.0122699	unnamed,unnamed	SLC22A24,TNKS
MSigDB Cancer Neighborhood	MORF_CDH4	Neighborhood of CDH4	265	0.866175	1	1	0.572183	3.49539	2	0.0192054	0.010989	203	0.710422	1	1	0.809831	2.46965	2	133	0.00597015	0.0150376	unnamed,unnamed	NR1I2,SUPT3H
MSigDB Cancer Neighborhood	MORF_CASP10	Neighborhood of CASP10	266	0.87214	1	1	0.48894	2.04524	1	0.0112376	0.00549451	270	0.88276	1	1	0.472401	2.11685	1	114	0.00298507	0.00877193	unnamed	NR1I2
MSigDB Cancer Neighborhood	MORF_FLT1	Neighborhood of FLT1	267	0.89022	1	1	0.45539	2.19592	1	0.0120655	0.00549451	278	0.899185	1	1	0.441424	2.26539	1	122	0.00298507	0.00819672	unnamed	SLC22A24
MSigDB Cancer Neighborhood	MORF_PRKCA	Neighborhood of PRKCA	268	0.890709	1	1	0.582767	5.14785	3	0.0282849	0.0164835	162	0.641599	1	1	0.912775	3.28668	3	177	0.00895522	0.0169491	unnamed,unnamed,unnamed	FAM110B,NR1I2,SUPT3H
MSigDB Cancer Neighborhood	MORF_BRCA1	Neighborhood of BRCA1	269	0.896173	1	1	0.574627	5.22078	3	0.0286856	0.0164835	210	0.731025	1	1	0.809831	4.93931	4	266	0.0119403	0.0150376	unnamed,unnamed,unnamed	LPGAT1,NEK2,NR1I2,SUPT3H
MSigDB Cancer Neighborhood	MORF_THPO	Neighborhood of THPO	270	0.903483	1	1	0.512471	3.90266	2	0.0214432	0.010989	196	0.698539	1	1	0.828519	2.41395	2	130	0.00597015	0.0153846	unnamed,unnamed	FAM110B,SUPT3H
MSigDB Cancer Neighborhood	MORF_PRKAG1	Neighborhood of PRKAG1	271	0.909649	1	1	0.418717	2.38825	1	0.0131223	0.00549451	295	0.98361	1	1	0.247035	4.048	1	218	0.00298507	0.00458716	unnamed	METAP1
MSigDB Cancer Neighborhood	MORF_PTPRB	Neighborhood of PTPRB	272	0.919134	1	1	0.576353	6.9402	4	0.0381329	0.021978	199	0.703136	1	1	0.841465	4.75362	4	256	0.0119403	0.015625	unnamed,unnamed,unnamed,unnamed	BICD1,FAM110B,NR1I2,SUPT3H
MSigDB Cancer Neighborhood	MORF_FRK	Neighborhood of FRK	273	0.919648	1	1	0.399368	2.50395	1	0.013758	0.00549451	272	0.889211	1	1	0.460288	2.17255	1	117	0.00298507	0.00854701	unnamed	KCNH1
MSigDB Cancer Neighborhood	MORF_TNFRSF6	Neighborhood of TNFRSF6	274	0.920151	1	1	0.48374	4.13445	2	0.0227168	0.010989	251	0.83204	1	1	0.626206	3.19384	2	172	0.00597015	0.0116279	unnamed,unnamed	NR1I2,SUPT3H
MSigDB Cancer Neighborhood	MORF_IFNA1	Neighborhood of IFNA1	275	0.9231	1	1	0.531909	5.64006	3	0.0309893	0.0164835	205	0.718032	1	1	0.811865	3.69519	3	199	0.00895522	0.0150754	unnamed,unnamed,unnamed	FAM110B,NR1I2,SUPT3H
MSigDB Cancer Neighborhood	MORF_TFDP2	Neighborhood of TFDP2	276	0.926159	1	1	0.472896	4.22926	2	0.0232377	0.010989	287	0.929408	1	1	0.468293	4.27083	2	230	0.00597015	0.00869565	unnamed,unnamed	NR1I2,SUPT3H
MSigDB Cancer Neighborhood	MORF_DMPK	Neighborhood of DMPK	277	0.93271	1	1	0.460697	4.34125	2	0.023853	0.010989	250	0.827132	1	1	0.633573	3.1567	2	170	0.00597015	0.0117647	unnamed,unnamed	NR1I2,SUPT3H
MSigDB Cancer Neighborhood	MORF_BCL2L11	Neighborhood of BCL2L11	278	0.946176	1	1	0.434027	4.60801	2	0.0253187	0.010989	263	0.865021	1	1	0.575976	3.47237	2	187	0.00597015	0.0106952	unnamed,unnamed	NR1I2,SUPT3H
MSigDB Cancer Neighborhood	MORF_PTPRR	Neighborhood of PTPRR	279	0.951854	1	1	0.332406	3.00837	1	0.0165295	0.00549451	253	0.844436	1	1	0.543977	1.83831	1	99	0.00298507	0.010101	unnamed	SUPT3H
MSigDB Cancer Neighborhood	MORF_MAP2K7	Neighborhood of MAP2K7	280	0.954376	1	1	0.416368	4.80344	2	0.0263926	0.010989	252	0.843767	1	1	0.608517	3.28668	2	177	0.00597015	0.0112994	unnamed,unnamed	NR1I2,SUPT3H
MSigDB Cancer Neighborhood	MORF_ERCC4	Neighborhood of ERCC4	281	0.956263	1	1	0.509837	7.84564	4	0.0431079	0.021978	257	0.853489	1	1	0.666919	5.99773	4	323	0.0119403	0.0123839	unnamed,unnamed,unnamed,unnamed	LPGAT1,NR1I2,PDE4DIP,SUPT3H
MSigDB Cancer Neighborhood	MORF_NOS2A	Neighborhood of NOS2A	282	0.956791	1	1	0.467665	6.41485	3	0.0352464	0.0164835	280	0.904421	1	1	0.562931	5.32925	3	287	0.00895522	0.010453	unnamed,unnamed,unnamed	LPGAT1,NR1I2,SUPT3H
MSigDB Cancer Neighborhood	MORF_MDM2	Neighborhood of MDM2	283	0.958061	1	1	0.464826	6.45402	3	0.0354617	0.0164835	275	0.896584	1	1	0.574951	5.21784	3	281	0.00895522	0.0106762	unnamed,unnamed,unnamed	LPGAT1,NR1I2,SUPT3H
MSigDB Cancer Neighborhood	MORF_CTSB	Neighborhood of CTSB	284	0.961846	1	1	0.398957	5.01308	2	0.0275444	0.010989	259	0.858939	1	1	0.585367	3.41666	2	184	0.00597015	0.0108696	unnamed,unnamed	NR1I2,SUPT3H
MSigDB Cancer Neighborhood	MORF_MAGEA8	Neighborhood of MAGEA8	285	0.969147	1	1	0.437777	6.8528	3	0.0376528	0.0164835	266	0.867841	1	1	0.616646	4.86503	3	262	0.00895522	0.0114504	unnamed,unnamed,unnamed	FAM110B,NR1I2,SUPT3H
MSigDB Cancer Neighborhood	MORF_ARL3	Neighborhood of ARL3	286	0.972657	1	1	0.428107	7.0076	3	0.0385033	0.0164835	285	0.922768	1	1	0.533205	5.62635	3	303	0.00895522	0.00990099	unnamed,unnamed,unnamed	LPGAT1,NR1I2,SUPT3H
MSigDB Cancer Neighborhood	MORF_MLLT10	Neighborhood of MLLT10	287	0.978201	1	1	0.411232	7.29515	3	0.0400832	0.0164835	285	0.922768	1	1	0.533205	5.62635	3	303	0.00895522	0.00990099	unnamed,unnamed,unnamed	FAM110B,NR1I2,SUPT3H
MSigDB Cancer Neighborhood	MORF_CAMK4	Neighborhood of CAMK4	288	0.97981	1	1	0.405862	7.39167	3	0.0406136	0.0164835	282	0.910539	1	1	0.553292	5.42209	3	292	0.00895522	0.010274	unnamed,unnamed,unnamed	LPGAT1,NR1I2,SUPT3H
MSigDB Cancer Neighborhood	MORF_RAD51L3	Neighborhood of RAD51L3	289	0.991335	1	1	0.398478	10.0382	4	0.0551549	0.021978	288	0.931337	1	1	0.556628	7.18613	4	387	0.0119403	0.0103359	unnamed,unnamed,unnamed,unnamed	FAM110B,LPGAT1,NR1I2,SUPT3H
MSigDB Cancer Neighborhood	MORF_IL4	Neighborhood of IL4	290	0.992608	1	1	0.206536	4.84176	1	0.0266031	0.00549451	293	0.9705	1	1	0.287988	3.47237	1	187	0.00298507	0.00534759	unnamed	SUPT3H
MSigDB Cancer Neighborhood	MORF_SUPT3H	Neighborhood of SUPT3H	291	0.992907	1	1	0.345864	8.67393	3	0.0476589	0.0164835	290	0.946584	1	1	0.489579	6.12771	3	330	0.00895522	0.00909091	unnamed,unnamed,unnamed	FAM110B,NR1I2,SUPT3H
MSigDB Cancer Neighborhood	MORF_ATF2	Neighborhood of ATF2	292	0.992951	1	1	0.345568	8.68137	3	0.0476998	0.0164835	289	0.94584	1	1	0.491067	6.10914	3	329	0.00895522	0.00911854	unnamed,unnamed,unnamed	FAM110B,NR1I2,SUPT3H
MSigDB Cancer Neighborhood	MORF_MAGEA9	Neighborhood of MAGEA9	293	0.993757	1	1	0.382467	10.4584	4	0.0574639	0.021978	291	0.95586	1	1	0.510462	7.83604	4	422	0.0119403	0.00947867	unnamed,unnamed,unnamed,unnamed	LPGAT1,NR1I2,PDE4DIP,SUPT3H
MSigDB Cancer Neighborhood	MORF_FOSL1	Neighborhood of FOSL1	294	0.99452	1	1	0.334011	8.98174	3	0.0493502	0.0164835	294	0.981211	1	1	0.400896	7.48323	3	403	0.00895522	0.00744417	unnamed,unnamed,unnamed	LPGAT1,NR1I2,SUPT3H
MSigDB Cancer Neighborhood	MORF_FSHR	Neighborhood of FSHR	295	0.995717	1	1	0.267774	7.46898	2	0.0410384	0.010989	292	0.96882	1	1	0.381941	5.23641	2	282	0.00597015	0.0070922	unnamed,unnamed	NR1I2,SUPT3H
#
# Ontology	TermsTested	MinAnnotCount	MaxAnnotCount
#
# MSigDB Cancer Neighborhood	427	1	Inf

## Sheet: GO annotation
Supplementary Table S2. GREAT analyses regults of 182 HH-lncRNAs
# Ontology	ID	Desc	BinomRank	BinomP	BinomBonfP	BinomFdrQ	RegionFoldEnrich	ExpRegions	ObsRegions	GenomeFrac	SetCov	HyperRank	HyperP	HyperBonfP	HyperFdrQ	GeneFoldEnrich	ExpGenes	ObsGenes	TotalGenes	GeneSetCov	TermCov	Regions	Genes
GO Biological Process	GO:0043376	regulation of CD8-positive, alpha-beta T cell differentiation	1	2.04184e-05	0.213168	0.213168	311.45	0.00642157	2	3.52834e-05	0.010989	135	0.0367938	1	1	26.9269	0.0371376	1	2	0.00298507	0.5	unnamed,unnamed	ZBTB7B
GO Biological Process	GO:0006810	transport	2	0.000111768	1	0.583432	1.46754	50.4245	74	0.277058	0.406593	16	0.00431965	1	1	1.31994	60.6086	80	3264	0.238806	0.0245098	unnamed,unnamed,unnamed,unnamed,unnamed,unnamed,unnamed,unnamed,unnamed,unnamed,unnamed,unnamed,unnamed,unnamed,unnamed,unnamed,unnamed,unnamed,unnamed,unnamed,unnamed,unnamed,unnamed,unnamed,unnamed,unnamed,unnamed,unnamed,unnamed,unnamed,unnamed,unnamed,unnamed,unnamed,unnamed,unnamed,unnamed,unnamed,unnamed,unnamed,unnamed,unnamed,unnamed,unnamed,unnamed,unnamed,unnamed,unnamed,unnamed,unnamed…	ABCG4,ABI1,ACKR3,ADCY5,ADGB,APOF,APPBP2,ATP5G3,BICD1,BRPF3,CLIC5,CLN8,COPG2,CORO1A,CYTH1,DNAJC15,EIF4E,FXYD4,GAPVD1,GJA5,GJA8,GJC1,GLS,GPR89A,GRIA2,GSK3B,GTF2H2,HGF,HSPA4,IGF2BP3,IL1RN,KCNE4,KCNG3,KCNH1,KCNH5,KLF15,LONP2,LRP5,LRPAP1,MAP2K1,MEGF10,MYRIP,NALCN,NR1I2,NRXN3,PPP2R2B,PRKD1,PSEN1,RALBP1,RPS28,RPS3,SCG2,SCNN1A,SCRN1,SEC14L1,SEC22A,SLC15A4,SLC16A7,SLC22A24,SLC22A8,SLC2A10,SLC37A3,SLC39A1,…
GO Biological Process	GO:0051234	establishment of localization	3	0.000122891	1	0.427662	1.45728	51.4656	75	0.282778	0.412088	17	0.00437408	1	1	1.31628	61.5371	81	3314	0.241791	0.0244418	unnamed,unnamed,unnamed,unnamed,unnamed,unnamed,unnamed,unnamed,unnamed,unnamed,unnamed,unnamed,unnamed,unnamed,unnamed,unnamed,unnamed,unnamed,unnamed,unnamed,unnamed,unnamed,unnamed,unnamed,unnamed,unnamed,unnamed,unnamed,unnamed,unnamed,unnamed,unnamed,unnamed,unnamed,unnamed,unnamed,unnamed,unnamed,unnamed,unnamed,unnamed,unnamed,unnamed,unnamed,unnamed,unnamed,unnamed,unnamed,unnamed,unnamed…	ABCG4,ABI1,ACKR3,ADCY5,ADGB,APOF,APPBP2,ATP5G3,BICD1,BRPF3,CDK5RAP2,CLIC5,CLN8,COPG2,CORO1A,CYTH1,DNAJC15,EIF4E,FXYD4,GAPVD1,GJA5,GJA8,GJC1,GLS,GPR89A,GRIA2,GSK3B,GTF2H2,HGF,HSPA4,IGF2BP3,IL1RN,KCNE4,KCNG3,KCNH1,KCNH5,KLF15,LONP2,LRP5,LRPAP1,MAP2K1,MEGF10,MYRIP,NALCN,NR1I2,NRXN3,PPP2R2B,PRKD1,PSEN1,RALBP1,RPS28,RPS3,SCG2,SCNN1A,SCRN1,SEC14L1,SEC22A,SLC15A4,SLC16A7,SLC22A24,SLC22A8,SLC2A10,SLC37A3…
GO Biological Process	GO:0070593	dendrite self-avoidance	4	0.000222277	1	0.580143	26.3584	0.113816	3	0.00062536	0.0164835	135	0.0367938	1	1	26.9269	0.0371376	1	2	0.00298507	0.5	unnamed,unnamed,unnamed	DSCAM
GO Biological Process	GO:0060060	post-embryonic retina morphogenesis in camera-type eye	5	0.000281357	1	0.587474	24.3097	0.123408	3	0.000678063	0.0164835	209	0.0546814	1	1	17.9512	0.0557064	1	3	0.00298507	0.333333	unnamed,unnamed,unnamed	DSCAM
GO Biological Process	GO:0010906	regulation of glucose metabolic process	6	0.000445047	1	0.774381	4.54018	1.76204	8	0.00968156	0.043956	1	0.000196031	1	1	5.00965	1.59692	8	86	0.0238806	0.0930233	unnamed,unnamed,unnamed,unnamed,unnamed,unnamed,unnamed,unnamed	C1QTNF3,FOXA2,GSK3B,IRS1,MLYCD,PDK1,PFKFB1,PPP1R3B
GO Biological Process	GO:2001185	regulation of CD8-positive, alpha-beta T cell activation	7	0.000521107	1	0.777193	61.119	0.032723	2	0.000179797	0.010989	394	0.089469	1	1	10.7707	0.0928441	1	5	0.00298507	0.2	unnamed,unnamed	ZBTB7B
GO Biological Process	GO:0006880	intracellular sequestering of iron ion	8	0.000569547	1	0.743259	58.4333	0.0342271	2	0.000188061	0.010989	135	0.0367938	1	1	26.9269	0.0371376	1	2	0.00298507	0.5	unnamed,unnamed	SRI
GO Biological Process	GO:0010510	regulation of acetyl-CoA biosynthetic process from pyruvate	9	0.00100648	1	1	15.6315	0.19192	3	0.00105451	0.0164835	4	0.00123257	1	1	13.4634	0.222826	3	12	0.00895522	0.25	unnamed,unnamed,unnamed	PDK1,PDP1,PDP2
GO Biological Process	GO:0048842	positive regulation of axon extension involved in axon guidance	10	0.0010843	1	1	15.2294	0.196987	3	0.00108235	0.0164835	209	0.0546814	1	1	17.9512	0.0557064	1	3	0.00298507	0.333333	unnamed,unnamed,unnamed	DSCAM
GO Biological Process	GO:0006865	amino acid transport	11	0.0012513	1	1	3.86281	2.07103	8	0.0113793	0.043956	6	0.00180411	1	1	3.59025	2.22826	8	120	0.0238806	0.0666667	unnamed,unnamed,unnamed,unnamed,unnamed,unnamed,unnamed,unnamed	CLN8,GLS,PSEN1,SLC15A4,SLC22A8,SLC6A20,SLC6A6,SLC7A6
GO Biological Process	GO:0033344	cholesterol efflux	12	0.00129097	1	1	14.3256	0.209416	3	0.00115063	0.0164835	28	0.00752123	1	1	7.34369	0.408514	3	22	0.00895522	0.136364	unnamed,unnamed,unnamed	ABCG4,APOF,SOAT1
GO Biological Process	GO:0001880	Mullerian duct regression	13	0.00144282	1	1	36.465	0.0548471	2	0.000301358	0.010989	394	0.089469	1	1	10.7707	0.0928441	1	5	0.00298507	0.2	unnamed,unnamed	SMAD5
GO Biological Process	GO:0010675	regulation of cellular carbohydrate metabolic process	14	0.00179556	1	1	3.64484	2.19488	8	0.0120598	0.043956	2	0.000914969	1	1	3.98916	2.00543	8	108	0.0238806	0.0740741	unnamed,unnamed,unnamed,unnamed,unnamed,unnamed,unnamed,unnamed	C1QTNF3,FOXA2,GSK3B,IRS1,MLYCD,PDK1,PFKFB1,PPP1R3B
GO Biological Process	GO:0050812	regulation of acyl-CoA biosynthetic process	15	0.00190718	1	1	12.4841	0.240307	3	0.00132036	0.0164835	5	0.00158041	1	1	12.4278	0.241395	3	13	0.00895522	0.230769	unnamed,unnamed,unnamed	PDK1,PDP1,PDP2
GO Biological Process	GO:0051196	regulation of coenzyme metabolic process	16	0.00195727	1	1	12.37	0.242523	3	0.00133254	0.0164835	8	0.00198391	1	1	11.5401	0.259963	3	14	0.00895522	0.214286	unnamed,unnamed,unnamed	PDK1,PDP1,PDP2
GO Biological Process	GO:0044765	single-organism transport	17	0.00204518	1	1	1.41674	41.6448	59	0.228818	0.324176	39	0.0107635	1	1	1.32258	48.3903	64	2606	0.191045	0.0245587	unnamed,unnamed,unnamed,unnamed,unnamed,unnamed,unnamed,unnamed,unnamed,unnamed,unnamed,unnamed,unnamed,unnamed,unnamed,unnamed,unnamed,unnamed,unnamed,unnamed,unnamed,unnamed,unnamed,unnamed,unnamed,unnamed,unnamed,unnamed,unnamed,unnamed,unnamed,unnamed,unnamed,unnamed,unnamed,unnamed,unnamed,unnamed,unnamed,unnamed,unnamed,unnamed,unnamed,unnamed,unnamed,unnamed,unnamed,unnamed,unnamed,unnamed…	ABCG4,ABI1,ACKR3,ADCY5,ADGB,APOF,ATP5G3,BICD1,BRPF3,CLIC5,CLN8,CORO1A,FXYD4,GJA5,GLS,GPR89A,GRIA2,GSK3B,GTF2H2,HGF,HSPA4,IL1RN,KCNE4,KCNG3,KCNH1,KCNH5,KLF15,LONP2,MAP2K1,MEGF10,NALCN,NR1I2,NRXN3,PPP2R2B,PRKD1,PSEN1,RPS28,RPS3,SCG2,SCNN1A,SCRN1,SEC22A,SLC15A4,SLC16A7,SLC22A24,SLC22A8,SLC2A10,SLC37A3,SLC39A1,SLC6A20,SLC6A6,SLC7A6,SLCO3A1,SNX9,SOAT1,SRI,STEAP4,STX7,STXBP5,TMC1,TNPO3,TOMM20,TRPM7,WIP…
GO Biological Process	GO:0071702	organic substance transport	18	0.00222543	1	1	1.57326	25.4248	40	0.139697	0.21978	432	0.0923328	1	1	1.24204	31.3999	39	1691	0.116418	0.0230633	unnamed,unnamed,unnamed,unnamed,unnamed,unnamed,unnamed,unnamed,unnamed,unnamed,unnamed,unnamed,unnamed,unnamed,unnamed,unnamed,unnamed,unnamed,unnamed,unnamed,unnamed,unnamed,unnamed,unnamed,unnamed,unnamed,unnamed,unnamed,unnamed,unnamed,unnamed,unnamed,unnamed,unnamed,unnamed,unnamed,unnamed,unnamed,unnamed,unnamed	ABCG4,APOF,APPBP2,CLN8,COPG2,DNAJC15,EIF4E,GLS,GPR89A,GSK3B,HSPA4,IGF2BP3,IL1RN,KLF15,LONP2,MYRIP,PPP2R2B,PSEN1,RPS28,RPS3,SCG2,SEC22A,SLC15A4,SLC16A7,SLC22A8,SLC2A10,SLC37A3,SLC6A20,SLC6A6,SLC7A6,SLCO3A1,SNX11,SNX9,SOAT1,STX7,STXBP5,TNKS,TNPO3,TOMM20
GO Biological Process	GO:0006109	regulation of carbohydrate metabolic process	19	0.00223273	1	1	3.51764	2.27425	8	0.0124959	0.043956	3	0.00122817	1	1	3.81265	2.09828	8	113	0.0238806	0.0707965	unnamed,unnamed,unnamed,unnamed,unnamed,unnamed,unnamed,unnamed	C1QTNF3,FOXA2,GSK3B,IRS1,MLYCD,PDK1,PFKFB1,PPP1R3B
GO Biological Process	GO:0042992	negative regulation of transcription factor import into nucleus	20	0.00236842	1	1	7.30548	0.547535	4	0.00300843	0.021978	93	0.0229468	1	1	4.89579	0.612771	3	33	0.00895522	0.0909091	unnamed,unnamed,unnamed,unnamed	C1QTNF3,GSK3B,SRI
GO Biological Process	GO:0019217	regulation of fatty acid metabolic process	21	0.00247621	1	1	4.4723	1.34159	6	0.00737138	0.032967	7	0.00189397	1	1	4.61603	1.29982	6	70	0.0179105	0.0857143	unnamed,unnamed,unnamed,unnamed,unnamed,unnamed	IRS1,LONP2,MLYCD,PDK1,PDP1,PDP2
GO Biological Process	GO:0060042	retina morphogenesis in camera-type eye	22	0.00400136	1	1	4.05142	1.48096	6	0.00813716	0.032967	24	0.00630354	1	1	5.38537	0.742753	4	40	0.0119403	0.1	unnamed,unnamed,unnamed,unnamed,unnamed,unnamed	DSCAM,HIPK2,LRP5,PROM1
GO Biological Process	GO:0034968	histone lysine methylation	23	0.00410975	1	1	4.82327	1.03664	5	0.00569584	0.0274725	15	0.00407206	1	1	4.72401	1.05842	5	57	0.0149254	0.0877193	unnamed,unnamed,unnamed,unnamed,unnamed	ARID4B,ASH1L,KMT2C,TET3,WDR82
GO Biological Process	GO:1901841	regulation of high voltage-gated calcium channel activity	24	0.00413222	1	1	21.2723	0.0940188	2	0.000516587	0.010989	135	0.0367938	1	1	26.9269	0.0371376	1	2	0.00298507	0.5	unnamed,unnamed	SRI
GO Biological Process	GO:0033131	regulation of glucokinase activity	25	0.00463216	1	1	20.0541	0.09973	2	0.000547967	0.010989	18	0.00490821	1	1	17.9512	0.111413	2	6	0.00597015	0.333333	unnamed,unnamed	FOXA2,PFKFB1
GO Biological Process	GO:0021523	somatic motor neuron differentiation	26	0.00518584	1	1	18.9162	0.105729	2	0.000580931	0.010989	18	0.00490821	1	1	17.9512	0.111413	2	6	0.00597015	0.333333	unnamed,unnamed	CLN8,LHX4
GO Biological Process	GO:0009886	post-embryonic morphogenesis	27	0.00532367	1	1	8.63942	0.347245	3	0.00190794	0.0164835	865	0.201476	1	1	4.48781	0.222826	1	12	0.00298507	0.0833333	unnamed,unnamed,unnamed	DSCAM
GO Biological Process	GO:0042990	regulation of transcription factor import into nucleus	28	0.00552839	1	1	4.49054	1.11345	5	0.00611786	0.0274725	201	0.0508417	1	1	2.8722	1.39266	4	75	0.0119403	0.0533333	unnamed,unnamed,unnamed,unnamed,unnamed	C1QTNF3,GSK3B,RBCK1,SRI
GO Biological Process	GO:0032855	positive regulation of Rac GTPase activity	29	0.00564491	1	1	5.70939	0.7006	4	0.00384945	0.021978	13	0.00312393	1	1	6.52773	0.612771	4	33	0.0119403	0.121212	unnamed,unnamed,unnamed,unnamed	GSK3B,PREX2,RALBP1,RASGRF1
GO Biological Process	GO:0006857	oligopeptide transport	30	0.00567328	1	1	18.0556	0.110769	2	0.000608622	0.010989	18	0.00490821	1	1	17.9512	0.111413	2	6	0.00597015	0.333333	unnamed,unnamed	SLC15A4,SLC22A8
GO Biological Process	GO:1902004	positive regulation of beta-amyloid formation	31	0.00584837	1	1	17.773	0.11253	2	0.000618297	0.010989	57	0.0185688	1	1	53.8537	0.0185688	1	1	0.00298507	1	unnamed,unnamed	LRRTM3
GO Biological Process	GO:0002051	osteoblast fate commitment	32	0.00596221	1	1	17.596	0.113662	2	0.000624517	0.010989	301	0.0722378	1	1	13.4634	0.0742753	1	4	0.00298507	0.25	unnamed,unnamed	SMAD5
GO Biological Process	GO:0035970	peptidyl-threonine dephosphorylation	33	0.00605072	1	1	17.4619	0.114535	2	0.000629315	0.010989	32	0.0089394	1	1	13.4634	0.148551	2	8	0.00597015	0.25	unnamed,unnamed	PDP1,PDP2
GO Biological Process	GO:0097039	protein linear polyubiquitination	34	0.00628374	1	1	158.643	0.00630345	1	3.46344e-05	0.00549451	209	0.0546814	1	1	17.9512	0.0557064	1	3	0.00298507	0.333333	unnamed	RBCK1
GO Biological Process	GO:0034441	plasma lipoprotein particle oxidation	35	0.00629385	1	1	158.387	0.00631363	1	3.46903e-05	0.00549451	57	0.0185688	1	1	53.8537	0.0185688	1	1	0.00298507	1	unnamed	PLA2G7
GO Biological Process	GO:0031998	regulation of fatty acid beta-oxidation	36	0.00630419	1	1	8.12254	0.369343	3	0.00202936	0.0164835	8	0.00198391	1	1	11.5401	0.259963	3	14	0.00895522	0.214286	unnamed,unnamed,unnamed	IRS1,LONP2,MLYCD
GO Biological Process	GO:0051238	sequestering of metal ion	37	0.00645405	1	1	16.8859	0.118442	2	0.000650781	0.010989	816	0.186358	1	1	4.89579	0.204257	1	11	0.00298507	0.0909091	unnamed,unnamed	SRI
GO Biological Process	GO:0002439	chronic inflammatory response to antigenic stimulus	38	0.00675207	1	1	147.605	0.00677484	1	3.72244e-05	0.00549451	135	0.0367938	1	1	26.9269	0.0371376	1	2	0.00298507	0.5	unnamed	IL1RN
GO Biological Process	GO:0051568	histone H3-K4 methylation	39	0.00682873	1	1	7.88804	0.380323	3	0.00208968	0.0164835	37	0.00961883	1	1	6.73172	0.445652	3	24	0.00895522	0.125	unnamed,unnamed,unnamed	KMT2C,TET3,WDR82
GO Biological Process	GO:0034250	positive regulation of cellular amide metabolic process	40	0.00755622	1	1	15.5543	0.128582	2	0.000706494	0.010989	394	0.089469	1	1	10.7707	0.0928441	1	5	0.00298507	0.2	unnamed,unnamed	LRRTM3
GO Biological Process	GO:0006626	protein targeting to mitochondrion	41	0.00784211	1	1	5.18867	0.77091	4	0.00423577	0.021978	365	0.0822376	1	1	2.93748	1.02128	3	55	0.00895522	0.0545455	unnamed,unnamed,unnamed,unnamed	HSPA4,PPP2R2B,TOMM20
GO Biological Process	GO:0033619	membrane protein proteolysis	42	0.00793994	1	1	7.46223	0.402025	3	0.00220893	0.0164835	52	0.0162234	1	1	5.57108	0.538496	3	29	0.00895522	0.103448	unnamed,unnamed,unnamed	BACE2,CTSH,PSEN1
GO Biological Process	GO:0001973	adenosine receptor signaling pathway	43	0.00819554	1	1	14.9081	0.134155	2	0.000737114	0.010989	40	0.0113534	1	1	11.9675	0.167119	2	9	0.00597015	0.222222	unnamed,unnamed	ADCY5,GNAI2
GO Biological Process	GO:0046823	negative regulation of nucleocytoplasmic transport	44	0.00847424	1	1	4.04339	1.23659	5	0.00679443	0.0274725	91	0.0213359	1	1	3.77921	1.05842	4	57	0.0119403	0.0701754	unnamed,unnamed,unnamed,unnamed,unnamed	C1QTNF3,GSK3B,SOX4,SRI
GO Biological Process	GO:0046942	carboxylic acid transport	45	0.00848032	1	1	2.60378	3.45652	9	0.0189919	0.0494506	49	0.0142293	1	1	2.3759	3.78804	9	204	0.0268657	0.0441177	unnamed,unnamed,unnamed,unnamed,unnamed,unnamed,unnamed,unnamed,unnamed	CLN8,GLS,PSEN1,SLC15A4,SLC16A7,SLC22A8,SLC6A20,SLC6A6,SLC7A6
GO Biological Process	GO:2001294	malonyl-CoA catabolic process	46	0.00856442	1	1	116.264	0.00860111	1	4.72588e-05	0.00549451	57	0.0185688	1	1	53.8537	0.0185688	1	1	0.00298507	1	unnamed	MLYCD
GO Biological Process	GO:0090307	spindle assembly involved in mitosis	47	0.0092832	1	1	13.9664	0.143201	2	0.000786821	0.010989	126	0.0347488	1	1	6.73172	0.297101	2	16	0.00597015	0.125	unnamed,unnamed	ARHGEF10,NEK2
GO Biological Process	GO:0008617	guanosine metabolic process	48	0.00932665	1	1	106.722	0.00937017	1	5.14845e-05	0.00549451	57	0.0185688	1	1	53.8537	0.0185688	1	1	0.00298507	1	unnamed	DGUOK
GO Biological Process	GO:0071825	protein-lipid complex subunit organization	49	0.00939292	1	1	7.01192	0.427843	3	0.00235079	0.0164835	83	0.0194235	1	1	5.21165	0.575633	3	31	0.00895522	0.0967742	unnamed,unnamed,unnamed	PLA2G7,SNX9,SOAT1
GO Biological Process	GO:0072655	establishment of protein localization to mitochondrion	50	0.00951284	1	1	4.90169	0.816046	4	0.00448377	0.021978	390	0.0893322	1	1	2.83441	1.05842	3	57	0.00895522	0.0526316	unnamed,unnamed,unnamed,unnamed	HSPA4,PPP2R2B,TOMM20
GO Biological Process	GO:0034248	regulation of cellular amide metabolic process	51	0.00956452	1	1	13.7493	0.145462	2	0.000799242	0.010989	545	0.12298	1	1	7.69339	0.129982	1	7	0.00298507	0.142857	unnamed,unnamed	LRRTM3
GO Biological Process	GO:0051126	negative regulation of actin nucleation	52	0.00997903	1	1	99.7121	0.0100289	1	5.51037e-05	0.00549451	209	0.0546814	1	1	17.9512	0.0557064	1	3	0.00298507	0.333333	unnamed	CORO1A
GO Biological Process	GO:0048520	positive regulation of behavior	53	0.0102286	1	1	2.96031	2.36462	7	0.0129924	0.0384615	108	0.0272614	1	1	2.959	1.68976	5	91	0.0149254	0.0549451	unnamed,unnamed,unnamed,unnamed,unnamed,unnamed,unnamed	DSCAM,PLA2G7,PRKD1,SCG2,UTS2R
GO Biological Process	GO:0070585	protein localization to mitochondrion	54	0.0102491	1	1	4.79447	0.834295	4	0.00458404	0.021978	433	0.0929726	1	1	2.78554	1.07699	3	58	0.00895522	0.0517241	unnamed,unnamed,unnamed,unnamed	HSPA4,PPP2R2B,TOMM20
GO Biological Process	GO:0021870	Cajal-Retzius cell differentiation	55	0.0109477	1	1	90.8448	0.0110078	1	6.04823e-05	0.00549451	57	0.0185688	1	1	53.8537	0.0185688	1	1	0.00298507	1	unnamed	PSEN1
GO Biological Process	GO:0042994	cytoplasmic sequestering of transcription factor	56	0.0112509	1	1	12.6236	0.158433	2	0.000870511	0.010989	1129	0.272965	1	1	3.16787	0.31567	1	17	0.00298507	0.0588235	unnamed,unnamed	SRI
GO Biological Process	GO:0051100	negative regulation of binding	57	0.0113965	1	1	3.23618	1.85404	6	0.010187	0.032967	51	0.0157798	1	1	3.40846	1.46694	5	79	0.0149254	0.0632911	unnamed,unnamed,unnamed,unnamed,unnamed,unnamed	GSK3B,LRPAP1,NEK2,SRI,TNKS
GO Biological Process	GO:0007162	negative regulation of cell adhesion	58	0.0114182	1	1	2.89643	2.41676	7	0.0132789	0.0384615	459	0.100656	1	1	2.26753	1.76404	4	95	0.0119403	0.0421053	unnamed,unnamed,unnamed,unnamed,unnamed,unnamed,unnamed	DSCAM,IL1RN,MAP2K1,TGFBI
GO Biological Process	GO:0016571	histone methylation	59	0.0114434	1	1	3.75	1.33333	5	0.007326	0.0274725	38	0.0096889	1	1	3.84669	1.29982	5	70	0.0149254	0.0714286	unnamed,unnamed,unnamed,unnamed,unnamed	ARID4B,ASH1L,KMT2C,TET3,WDR82
GO Biological Process	GO:0007052	mitotic spindle organization	60	0.0114974	1	1	6.50225	0.461378	3	0.00253505	0.0164835	93	0.0229468	1	1	4.89579	0.612771	3	33	0.00895522	0.0909091	unnamed,unnamed,unnamed	ARHGEF10,NEK2,TNKS
GO Biological Process	GO:0034635	glutathione transport	61	0.0118136	1	1	84.1498	0.0118836	1	6.52944e-05	0.00549451	135	0.0367938	1	1	26.9269	0.0371376	1	2	0.00298507	0.5	unnamed	SLC22A8
GO Biological Process	GO:0003284	septum primum development	62	0.0120302	1	1	12.1853	0.164132	2	0.000901827	0.010989	14	0.00331272	1	1	21.5415	0.0928441	2	5	0.00597015	0.4	unnamed,unnamed	GJA5,SOX4
GO Biological Process	GO:0051225	spindle assembly	63	0.0121586	1	1	6.36719	0.471165	3	0.00258882	0.0164835	197	0.0480469	1	1	3.67184	0.817028	3	44	0.00895522	0.0681818	unnamed,unnamed,unnamed	ARHGEF10,NEK2,TNKS
GO Biological Process	GO:0016264	gap junction assembly	64	0.0123094	1	1	12.0384	0.166134	2	0.000912827	0.010989	32	0.0089394	1	1	13.4634	0.148551	2	8	0.00597015	0.25	unnamed,unnamed	GJA5,GJC1
GO Biological Process	GO:0007398	ectoderm development	65	0.0123893	1	1	6.32234	0.474508	3	0.00260719	0.0164835	265	0.0572477	1	1	5.12893	0.389945	2	21	0.00597015	0.0952381	unnamed,unnamed,unnamed	FOXA2,ZBTB7B
GO Biological Process	GO:0042984	regulation of amyloid precursor protein biosynthetic process	66	0.0124	1	1	11.9918	0.16678	2	0.000916375	0.010989	18	0.00490821	1	1	17.9512	0.111413	2	6	0.00597015	0.333333	unnamed,unnamed	BACE2,SOAT1
GO Biological Process	GO:0061178	regulation of insulin secretion involved in cellular response to glucose stimulus	67	0.0126832	1	1	4.49848	0.88919	4	0.00488566	0.021978	45	0.0133443	1	1	5.98375	0.501358	3	27	0.00895522	0.111111	unnamed,unnamed,unnamed,unnamed	FOXA2,LRP5,SRI
GO Biological Process	GO:0035048	splicing factor protein import into nucleus	68	0.0126862	1	1	78.3273	0.0127669	1	7.0148e-05	0.00549451	57	0.0185688	1	1	53.8537	0.0185688	1	1	0.00298507	1	unnamed	TNPO3
GO Biological Process	GO:0055085	transmembrane transport	69	0.0129131	1	1	1.60396	15.5864	25	0.0856398	0.137363	50	0.0149526	1	1	1.5768	16.4891	26	888	0.0776119	0.0292793	unnamed,unnamed,unnamed,unnamed,unnamed,unnamed,unnamed,unnamed,unnamed,unnamed,unnamed,unnamed,unnamed,unnamed,unnamed,unnamed,unnamed,unnamed,unnamed,unnamed,unnamed,unnamed,unnamed,unnamed,unnamed	ABCG4,ADCY5,ATP5G3,FXYD4,GJA5,HSPA4,KCNE4,KCNG3,KCNH1,KCNH5,LONP2,NALCN,PSEN1,SCNN1A,SLC15A4,SLC16A7,SLC22A24,SLC22A8,SLC2A10,SLC37A3,SLC39A1,SLC6A20,SLC6A6,SLC7A6,SLCO3A1,TRPM7
GO Biological Process	GO:0060059	embryonic retina morphogenesis in camera-type eye	70	0.0132781	1	1	11.5654	0.17293	2	0.000950164	0.010989	32	0.0089394	1	1	13.4634	0.148551	2	8	0.00597015	0.25	unnamed,unnamed	HIPK2,LRP5
GO Biological Process	GO:0006836	neurotransmitter transport	71	0.0133529	1	1	2.80705	2.49372	7	0.0137017	0.0384615	23	0.00593795	1	1	3.24979	2.15398	7	116	0.0208955	0.0603448	unnamed,unnamed,unnamed,unnamed,unnamed,unnamed,unnamed	CLN8,GLS,NRXN3,PSEN1,SLC6A20,SLC6A6,STX7
GO Biological Process	GO:0016340	calcium-dependent cell-matrix adhesion	72	0.0134641	1	1	73.773	0.0135551	1	7.44785e-05	0.00549451	57	0.0185688	1	1	53.8537	0.0185688	1	1	0.00298507	1	unnamed	TRPM7
GO Biological Process	GO:0006090	pyruvate metabolic process	73	0.0135692	1	1	6.10914	0.491067	3	0.00269817	0.0164835	93	0.0229468	1	1	4.89579	0.612771	3	33	0.00895522	0.0909091	unnamed,unnamed,unnamed	PDK1,PDP1,PDP2
GO Biological Process	GO:0044727	DNA demethylation of male pronucleus	74	0.0138444	1	1	71.7332	0.0139405	1	7.65964e-05	0.00549451	57	0.0185688	1	1	53.8537	0.0185688	1	1	0.00298507	1	unnamed	TET3
GO Biological Process	GO:0070130	negative regulation of mitochondrial translation	75	0.0140076	1	1	70.8916	0.0141061	1	7.75057e-05	0.00549451	57	0.0185688	1	1	53.8537	0.0185688	1	1	0.00298507	1	unnamed	MALSU1
GO Biological Process	GO:0086053	AV node cell to bundle of His cell communication by electrical coupling	76	0.0140424	1	1	70.7143	0.0141414	1	7.77001e-05	0.00549451	57	0.0185688	1	1	53.8537	0.0185688	1	1	0.00298507	1	unnamed	GJA5
GO Biological Process	GO:0072112	glomerular visceral epithelial cell differentiation	77	0.0144843	1	1	5.96008	0.503349	3	0.00276566	0.0164835	8	0.00198391	1	1	11.5401	0.259963	3	14	0.00895522	0.214286	unnamed,unnamed,unnamed	KLF15,NPHS2,PROM1
GO Biological Process	GO:0015807	L-amino acid transport	78	0.0146485	1	1	5.93464	0.505506	3	0.00277751	0.0164835	132	0.0354517	1	1	4.1426	0.724184	3	39	0.00895522	0.0769231	unnamed,unnamed,unnamed	CLN8,PSEN1,SLC6A20
GO Biological Process	GO:0018209	peptidyl-serine modification	79	0.0147432	1	1	3.05487	1.96408	6	0.0107916	0.032967	22	0.00501477	1	1	3.80144	1.57835	6	85	0.0179105	0.0705882	unnamed,unnamed,unnamed,unnamed,unnamed,unnamed	GSK3B,HIPK2,MAPK13,PRKD1,SPOCK2,TNKS
GO Biological Process	GO:0072311	glomerular epithelial cell differentiation	80	0.0151227	1	1	5.86329	0.511658	3	0.00281131	0.0164835	11	0.002446	1	1	10.7707	0.278532	3	15	0.00895522	0.2	unnamed,unnamed,unnamed	KLF15,NPHS2,PROM1
GO Biological Process	GO:0006793	phosphorus metabolic process	81	0.0151715	1	1	1.35534	34.6775	47	0.190536	0.258242	275	0.0600746	1	1	1.2512	38.3632	48	2066	0.143284	0.0232333	unnamed,unnamed,unnamed,unnamed,unnamed,unnamed,unnamed,unnamed,unnamed,unnamed,unnamed,unnamed,unnamed,unnamed,unnamed,unnamed,unnamed,unnamed,unnamed,unnamed,unnamed,unnamed,unnamed,unnamed,unnamed,unnamed,unnamed,unnamed,unnamed,unnamed,unnamed,unnamed,unnamed,unnamed,unnamed,unnamed,unnamed,unnamed,unnamed,unnamed,unnamed,unnamed,unnamed,unnamed,unnamed,unnamed,unnamed	ABCG4,ABI1,ACSM2A,ADCY5,ATP5G3,BUB1B,CHD1L,CLN8,DGUOK,DNAH17,ENSG00000167774,EYA2,GNAI2,GSK3B,GTF2H2,HIPK2,IDH3B,KCNH1,KCNH5,LONP2,LPGAT1,MAP2K1,MAPK13,MAPKAP1,MLYCD,NEK2,PAPSS1,PDK1,PDP1,PDP2,PFKFB1,PIM2,PLA2G15,PPM1M,PPP4R1,PRKD1,PRPF4B,PTPDC1,PTPN18,RALBP1,RND3,SACM1L,SEPT9,SMAD5,STK32A,TNKS,TRPM7,UCK2
GO Biological Process	GO:0051220	cytoplasmic sequestering of protein	82	0.0153635	1	1	10.7033	0.186858	2	0.00102669	0.010989	1324	0.325532	1	1	2.56446	0.389945	1	21	0.00298507	0.0476191	unnamed,unnamed	SRI
GO Biological Process	GO:0033133	positive regulation of glucokinase activity	83	0.0154111	1	1	64.3897	0.0155304	1	8.53321e-05	0.00549451	394	0.089469	1	1	10.7707	0.0928441	1	5	0.00298507	0.2	unnamed	PFKFB1
GO Biological Process	GO:0035588	G-protein coupled purinergic receptor signaling pathway	84	0.0157715	1	1	10.5549	0.189485	2	0.00104112	0.010989	187	0.043245	1	1	5.98375	0.334239	2	18	0.00597015	0.111111	unnamed,unnamed	ADCY5,GNAI2
GO Biological Process	GO:0006796	phosphate-containing compound metabolic process	85	0.0158445	1	1	1.35801	33.8731	46	0.186116	0.252747	280	0.0620605	1	1	1.25179	37.5461	47	2022	0.140298	0.0232443	unnamed,unnamed,unnamed,unnamed,unnamed,unnamed,unnamed,unnamed,unnamed,unnamed,unnamed,unnamed,unnamed,unnamed,unnamed,unnamed,unnamed,unnamed,unnamed,unnamed,unnamed,unnamed,unnamed,unnamed,unnamed,unnamed,unnamed,unnamed,unnamed,unnamed,unnamed,unnamed,unnamed,unnamed,unnamed,unnamed,unnamed,unnamed,unnamed,unnamed,unnamed,unnamed,unnamed,unnamed,unnamed,unnamed	ABCG4,ABI1,ADCY5,ATP5G3,BUB1B,CHD1L,CLN8,DGUOK,DNAH17,ENSG00000167774,EYA2,GNAI2,GSK3B,GTF2H2,HIPK2,IDH3B,KCNH1,KCNH5,LONP2,LPGAT1,MAP2K1,MAPK13,MAPKAP1,MLYCD,NEK2,PAPSS1,PDK1,PDP1,PDP2,PFKFB1,PIM2,PLA2G15,PPM1M,PPP4R1,PRKD1,PRPF4B,PTPDC1,PTPN18,RALBP1,RND3,SACM1L,SEPT9,SMAD5,STK32A,TNKS,TRPM7,UCK2
GO Biological Process	GO:0051179	localization	86	0.0160166	1	1	1.22184	65.475	80	0.359752	0.43956	87	0.0209392	1	1	1.21545	74.8695	91	4032	0.271642	0.0225694	unnamed,unnamed,unnamed,unnamed,unnamed,unnamed,unnamed,unnamed,unnamed,unnamed,unnamed,unnamed,unnamed,unnamed,unnamed,unnamed,unnamed,unnamed,unnamed,unnamed,unnamed,unnamed,unnamed,unnamed,unnamed,unnamed,unnamed,unnamed,unnamed,unnamed,unnamed,unnamed,unnamed,unnamed,unnamed,unnamed,unnamed,unnamed,unnamed,unnamed,unnamed,unnamed,unnamed,unnamed,unnamed,unnamed,unnamed,unnamed,unnamed,unnamed…	ABCG4,ABI1,ACKR3,ADCY5,ADGB,APOF,APPBP2,ATP5G3,BICD1,BRPF3,BUB1B,CDK5RAP2,CLIC5,CLN8,COPG2,CORO1A,CYTH1,DNAH17,DNAJC15,DOK7,EIF4E,FXYD4,GAPVD1,GJA5,GJA8,GJC1,GLS,GPR89A,GRIA2,GSK3B,GTF2H2,HGF,HSPA4,IGF2BP3,IL1RN,IRS1,ITGA6,KCNE4,KCNG3,KCNH1,KCNH5,KLF15,LONP2,LRP5,LRPAP1,MAP2K1,MEGF10,MYRIP,NALCN,NR1I2,NRXN3,PPP2R2B,PRKD1,PSEN1,RALBP1,RASGEF1A,RPS28,RPS3,S100P,SATB2,SCG2,SCNN1A,SCRN1,SEC14L1,SEC22…
GO Biological Process	GO:0060033	anatomical structure regression	87	0.0160618	1	1	10.4529	0.191335	2	0.00105129	0.010989	816	0.186358	1	1	4.89579	0.204257	1	11	0.00298507	0.0909091	unnamed,unnamed	SMAD5
GO Biological Process	GO:0065005	protein-lipid complex assembly	88	0.0161722	1	1	10.4147	0.192036	2	0.00105514	0.010989	126	0.0347488	1	1	6.73172	0.297101	2	16	0.00597015	0.125	unnamed,unnamed	SNX9,SOAT1
GO Biological Process	GO:0060315	negative regulation of ryanodine-sensitive calcium-release channel activity	89	0.0166243	1	1	10.2627	0.194881	2	0.00107078	0.010989	816	0.186358	1	1	4.89579	0.204257	1	11	0.00298507	0.0909091	unnamed,unnamed	SRI
GO Biological Process	GO:0000185	activation of MAPKKK activity	90	0.0166273	1	1	10.2617	0.1949	2	0.00107088	0.010989	32	0.0089394	1	1	13.4634	0.148551	2	8	0.00597015	0.25	unnamed,unnamed	GADD45G,TRAF7
GO Biological Process	GO:0044725	chromatin reprogramming in the zygote	91	0.0168319	1	1	58.9123	0.0169744	1	9.32658e-05	0.00549451	135	0.0367938	1	1	26.9269	0.0371376	1	2	0.00298507	0.5	unnamed	TET3
GO Biological Process	GO:0090317	negative regulation of intracellular protein transport	92	0.0172401	1	1	3.37551	1.48126	5	0.00813877	0.0274725	133	0.035904	1	1	3.21515	1.24411	4	67	0.0119403	0.0597015	unnamed,unnamed,unnamed,unnamed,unnamed	C1QTNF3,GSK3B,SOX4,SRI
GO Biological Process	GO:0033126	positive regulation of GTP catabolic process	93	0.0173547	1	1	57.1227	0.0175062	1	9.61878e-05	0.00549451	57	0.0185688	1	1	53.8537	0.0185688	1	1	0.00298507	1	unnamed	ARHGEF10
GO Biological Process	GO:0007051	spindle organization	94	0.0177569	1	1	4.06097	0.984987	4	0.00541201	0.021978	277	0.0616601	1	1	2.69269	1.48551	4	80	0.0119403	0.05	unnamed,unnamed,unnamed,unnamed	ARHGEF10,BUB1B,NEK2,TNKS
GO Biological Process	GO:0006384	transcription initiation from RNA polymerase III promoter	95	0.017768	1	1	55.7824	0.0179268	1	9.8499e-05	0.00549451	209	0.0546814	1	1	17.9512	0.0557064	1	3	0.00298507	0.333333	unnamed	SNAPC5
GO Biological Process	GO:0003174	mitral valve development	96	0.0177952	1	1	9.89606	0.202101	2	0.00111044	0.010989	26	0.00678744	1	1	15.3868	0.129982	2	7	0.00597015	0.285714	unnamed,unnamed	GJA5,SOX4
GO Biological Process	GO:0033365	protein localization to organelle	97	0.017805	1	1	1.94131	6.69649	13	0.0367939	0.0714286	429	0.0910146	1	1	1.54604	7.76176	12	418	0.0358209	0.0287081	unnamed,unnamed,unnamed,unnamed,unnamed,unnamed,unnamed,unnamed,unnamed,unnamed,unnamed,unnamed,unnamed	BICD1,BUB1B,GSK3B,HSPA4,IRS1,LONP2,PPP2R2B,RPS28,RPS3,TNKS,TNPO3,TOMM20
GO Biological Process	GO:0042308	negative regulation of protein import into nucleus	98	0.0179489	1	1	4.04756	0.98825	4	0.00542995	0.021978	284	0.0625306	1	1	3.29717	0.909872	3	49	0.00895522	0.0612245	unnamed,unnamed,unnamed,unnamed	C1QTNF3,GSK3B,SRI
GO Biological Process	GO:0018023	peptidyl-lysine trimethylation	99	0.0181187	1	1	9.80112	0.204058	2	0.0011212	0.010989	126	0.0347488	1	1	6.73172	0.297101	2	16	0.00597015	0.125	unnamed,unnamed	ARID4B,TET3
GO Biological Process	GO:0032796	uropod organization	100	0.0181263	1	1	54.6697	0.0182917	1	0.000100504	0.00549451	135	0.0367938	1	1	26.9269	0.0371376	1	2	0.00298507	0.5	unnamed	CORO1A
GO Biological Process	GO:0035774	positive regulation of insulin secretion involved in cellular response to glucose stimulus	101	0.0182169	1	1	9.77277	0.20465	2	0.00112445	0.010989	916	0.216313	1	1	4.1426	0.241395	1	13	0.00298507	0.0769231	unnamed,unnamed	SRI
GO Biological Process	GO:0006471	protein ADP-ribosylation	102	0.0184387	1	1	9.70964	0.205981	2	0.00113176	0.010989	179	0.0389078	1	1	6.33573	0.31567	2	17	0.00597015	0.117647	unnamed,unnamed	PARP3,TNKS
GO Biological Process	GO:0018105	peptidyl-serine phosphorylation	103	0.0188597	1	1	3.2972	1.51644	5	0.00833208	0.0274725	42	0.0114983	1	1	3.68861	1.35552	5	73	0.0149254	0.0684932	unnamed,unnamed,unnamed,unnamed,unnamed	GSK3B,HIPK2,MAPK13,PRKD1,TNKS
GO Biological Process	GO:0050921	positive regulation of chemotaxis	104	0.0189996	1	1	2.88291	2.08123	6	0.0114353	0.032967	270	0.0594063	1	1	2.72677	1.46694	4	79	0.0119403	0.0506329	unnamed,unnamed,unnamed,unnamed,unnamed,unnamed	DSCAM,PLA2G7,PRKD1,SCG2
GO Biological Process	GO:0046320	regulation of fatty acid oxidation	105	0.019307	1	1	5.34028	0.561769	3	0.00308664	0.0164835	28	0.00752123	1	1	7.34369	0.408514	3	22	0.00895522	0.136364	unnamed,unnamed,unnamed	IRS1,LONP2,MLYCD
GO Biological Process	GO:0046070	dGTP metabolic process	106	0.0196092	1	1	50.4975	0.0198029	1	0.000108807	0.00549451	209	0.0546814	1	1	17.9512	0.0557064	1	3	0.00298507	0.333333	unnamed	DGUOK
GO Biological Process	GO:0036124	histone H3-K9 trimethylation	107	0.019641	1	1	50.4151	0.0198353	1	0.000108985	0.00549451	135	0.0367938	1	1	26.9269	0.0371376	1	2	0.00298507	0.5	unnamed	ARID4B
GO Biological Process	GO:0048841	regulation of axon extension involved in axon guidance	108	0.0197421	1	1	5.29461	0.566614	3	0.00311326	0.0164835	865	0.201476	1	1	4.48781	0.222826	1	12	0.00298507	0.0833333	unnamed,unnamed,unnamed	DSCAM
GO Biological Process	GO:0046005	positive regulation of circadian sleep/wake cycle, REM sleep	109	0.0200924	1	1	49.2712	0.0202958	1	0.000111516	0.00549451	209	0.0546814	1	1	17.9512	0.0557064	1	3	0.00298507	0.333333	unnamed	UTS2R
GO Biological Process	GO:0046122	purine deoxyribonucleoside metabolic process	110	0.0204143	1	1	48.4864	0.0206244	1	0.000113321	0.00549451	135	0.0367938	1	1	26.9269	0.0371376	1	2	0.00298507	0.5	unnamed	DGUOK
GO Biological Process	GO:0035814	negative regulation of renal sodium excretion	111	0.0204689	1	1	48.3557	0.0206801	1	0.000113627	0.00549451	301	0.0722378	1	1	13.4634	0.0742753	1	4	0.00298507	0.25	unnamed	UTS2R
GO Biological Process	GO:0006839	mitochondrial transport	112	0.0205616	1	1	3.22306	1.55132	5	0.00852375	0.0274725	964	0.226513	1	1	1.64439	2.43251	4	131	0.0119403	0.0305343	unnamed,unnamed,unnamed,unnamed,unnamed	HSPA4,PPP2R2B,PSEN1,TOMM20
GO Biological Process	GO:0005979	regulation of glycogen biosynthetic process	113	0.0208346	1	1	5.18561	0.578524	3	0.0031787	0.0164835	52	0.0162234	1	1	5.57108	0.538496	3	29	0.00895522	0.103448	unnamed,unnamed,unnamed	GSK3B,IRS1,PPP1R3B
GO Biological Process	GO:0072249	metanephric glomerular visceral epithelial cell development	114	0.0209511	1	1	47.2312	0.0211725	1	0.000116332	0.00549451	135	0.0367938	1	1	26.9269	0.0371376	1	2	0.00298507	0.5	unnamed	NPHS2
GO Biological Process	GO:0038111	interleukin-7-mediated signaling pathway	115	0.0212938	1	1	46.4629	0.0215226	1	0.000118256	0.00549451	135	0.0367938	1	1	26.9269	0.0371376	1	2	0.00298507	0.5	unnamed	IL7R
GO Biological Process	GO:0010878	cholesterol storage	116	0.0214159	1	1	46.1952	0.0216473	1	0.000118941	0.00549451	57	0.0185688	1	1	53.8537	0.0185688	1	1	0.00298507	1	unnamed	SOAT1
GO Biological Process	GO:0006349	regulation of gene expression by genetic imprinting	117	0.02173	1	1	8.88921	0.224992	2	0.00123622	0.010989	179	0.0389078	1	1	6.33573	0.31567	2	17	0.00597015	0.117647	unnamed,unnamed	ARID4B,GSK3B
GO Biological Process	GO:0046602	regulation of mitotic centrosome separation	118	0.0218159	1	1	45.339	0.0220561	1	0.000121187	0.00549451	209	0.0546814	1	1	17.9512	0.0557064	1	3	0.00298507	0.333333	unnamed	NEK2
GO Biological Process	GO:0010916	negative regulation of very-low-density lipoprotein particle clearance	119	0.0218728	1	1	45.2198	0.0221142	1	0.000121507	0.00549451	301	0.0722378	1	1	13.4634	0.0742753	1	4	0.00298507	0.25	unnamed	LRPAP1
GO Biological Process	GO:0033123	positive regulation of purine nucleotide catabolic process	120	0.0219384	1	1	45.083	0.0221813	1	0.000121875	0.00549451	209	0.0546814	1	1	17.9512	0.0557064	1	3	0.00298507	0.333333	unnamed	ARHGEF10
GO Biological Process	GO:0051935	L-glutamate uptake involved in synaptic transmission	121	0.0224024	1	1	44.139	0.0226557	1	0.000124482	0.00549451	135	0.0367938	1	1	26.9269	0.0371376	1	2	0.00298507	0.5	unnamed	CLN8
GO Biological Process	GO:0006665	sphingolipid metabolic process	122	0.0225376	1	1	2.77067	2.16554	6	0.0118986	0.032967	101	0.0254587	1	1	2.67043	2.24683	6	121	0.0179105	0.0495868	unnamed,unnamed,unnamed,unnamed,unnamed,unnamed	ARSK,CLN8,PLA2G15,PRKD1,SPTSSA,ST8SIA2
GO Biological Process	GO:0010459	negative regulation of heart rate	123	0.0231453	1	1	8.59141	0.232791	2	0.00127907	0.010989	679	0.155261	1	1	5.98375	0.167119	1	9	0.00298507	0.111111	unnamed,unnamed	SRI
GO Biological Process	GO:0086004	regulation of cardiac muscle cell contraction	124	0.02327	1	1	3.73407	1.07122	4	0.0058858	0.021978	107	0.0267935	1	1	4.61603	0.649909	3	35	0.00895522	0.0857143	unnamed,unnamed,unnamed,unnamed	GJA5,GJC1,SRI
GO Biological Process	GO:0046605	regulation of centrosome cycle	125	0.0234515	1	1	4.95277	0.605721	3	0.00332814	0.0164835	25	0.00658501	1	1	7.69339	0.389945	3	21	0.00895522	0.142857	unnamed,unnamed,unnamed	CDK5RAP2,NEK2,TMEM67
GO Biological Process	GO:0036158	outer dynein arm assembly	126	0.0238386	1	1	41.4495	0.0241258	1	0.000132559	0.00549451	301	0.0722378	1	1	13.4634	0.0742753	1	4	0.00298507	0.25	unnamed	CCDC114
GO Biological Process	GO:0035587	purinergic receptor signaling pathway	127	0.0240345	1	1	8.41792	0.237588	2	0.00130543	0.010989	369	0.0834481	1	1	4.1426	0.482789	2	26	0.00597015	0.0769231	unnamed,unnamed	ADCY5,GNAI2
GO Biological Process	GO:2001293	malonyl-CoA metabolic process	128	0.0240535	1	1	41.0748	0.0243458	1	0.000133768	0.00549451	209	0.0546814	1	1	17.9512	0.0557064	1	3	0.00298507	0.333333	unnamed	MLYCD
GO Biological Process	GO:0032024	positive regulation of insulin secretion	129	0.024213	1	1	3.6878	1.08466	4	0.00595966	0.021978	263	0.0565174	1	1	3.43747	0.872734	3	47	0.00895522	0.0638298	unnamed,unnamed,unnamed,unnamed	MYRIP,SOX4,SRI
GO Biological Process	GO:0019538	protein metabolic process	130	0.0242272	1	1	1.23723	54.1533	67	0.297546	0.368132	269	0.0579275	1	1	1.18309	65.0837	77	3505	0.229851	0.0219686	unnamed,unnamed,unnamed,unnamed,unnamed,unnamed,unnamed,unnamed,unnamed,unnamed,unnamed,unnamed,unnamed,unnamed,unnamed,unnamed,unnamed,unnamed,unnamed,unnamed,unnamed,unnamed,unnamed,unnamed,unnamed,unnamed,unnamed,unnamed,unnamed,unnamed,unnamed,unnamed,unnamed,unnamed,unnamed,unnamed,unnamed,unnamed,unnamed,unnamed,unnamed,unnamed,unnamed,unnamed,unnamed,unnamed,unnamed,unnamed,unnamed,unnamed…	ABI1,ADAM11,ADGB,APEH,ARID4B,ARSK,ASH1L,BACE2,BRPF3,BUB1B,CDY2B,CHST3,CLN8,COPS8,CTSH,DESI2,DGUOK,EGLN3,EIF1B,EIF4E,EOGT,EXT1,EYA2,G2E3,GALNT11,GLCE,GSK3B,GTF2H2,HHAT,HIPK2,IGF2BP3,JHDM1D,KMT2C,LONP2,LRPAP1,MAP2K1,MAPK13,METAP1,NEK2,OTUD5,PARP3,PDK1,PDP1,PDP2,PIM2,PLA2G7,PPIAL4C,PPM1M,PPP4R1,PRKD1,PRPF4B,PSEN1,PTPDC1,PTPN18,RBCK1,RPS28,RPS3,RUSC1,SCRN1,SIAH1,SMAD5,SOCS1,SPOCK2,ST8SIA2,STK32A,SULF…
GO Biological Process	GO:0072139	glomerular parietal epithelial cell differentiation	131	0.0243746	1	1	40.5269	0.0246749	1	0.000135577	0.00549451	135	0.0367938	1	1	26.9269	0.0371376	1	2	0.00298507	0.5	unnamed	PROM1
GO Biological Process	GO:0046618	drug export	132	0.0244189	1	1	40.4526	0.0247203	1	0.000135826	0.00549451	57	0.0185688	1	1	53.8537	0.0185688	1	1	0.00298507	1	unnamed	NR1I2
GO Biological Process	GO:0010826	negative regulation of centrosome duplication	133	0.024569	1	1	40.2024	0.0248742	1	0.000136671	0.00549451	209	0.0546814	1	1	17.9512	0.0557064	1	3	0.00298507	0.333333	unnamed	TMEM67
GO Biological Process	GO:0060041	retina development in camera-type eye	134	0.0246936	1	1	2.4718	2.83195	7	0.0155601	0.0384615	202	0.050911	1	1	2.49323	2.00543	5	108	0.0149254	0.0462963	unnamed,unnamed,unnamed,unnamed,unnamed,unnamed,unnamed	CLN8,DSCAM,HIPK2,LRP5,PROM1
GO Biological Process	GO:1901522	positive regulation of transcription from RNA polymerase II promoter involved in cellular response to chemical stimulus	135	0.0248708	1	1	8.26329	0.242035	2	0.00132986	0.010989	545	0.12298	1	1	7.69339	0.129982	1	7	0.00298507	0.142857	unnamed,unnamed	SMAD5
GO Biological Process	GO:0010565	regulation of cellular ketone metabolic process	136	0.0249483	1	1	2.4664	2.83814	7	0.0155942	0.0384615	115	0.0300443	1	1	2.3561	2.97101	7	160	0.0208955	0.04375	unnamed,unnamed,unnamed,unnamed,unnamed,unnamed,unnamed	C1QTNF3,IRS1,LONP2,MLYCD,PDK1,PDP1,PDP2
GO Biological Process	GO:0070873	regulation of glycogen metabolic process	137	0.0257805	1	1	4.77282	0.62856	3	0.00345363	0.0164835	88	0.0211447	1	1	5.04879	0.594202	3	32	0.00895522	0.09375	unnamed,unnamed,unnamed	GSK3B,IRS1,PPP1R3B
GO Biological Process	GO:0034502	protein localization to chromosome	138	0.025796	1	1	8.10106	0.246881	2	0.00135649	0.010989	290	0.0673335	1	1	4.68293	0.427083	2	23	0.00597015	0.0869565	unnamed,unnamed	BUB1B,TNKS
GO Biological Process	GO:0032103	positive regulation of response to external stimulus	139	0.0263209	1	1	2.27056	3.52337	8	0.0193592	0.043956	346	0.074656	1	1	2.04508	2.93387	6	158	0.0179105	0.0379747	unnamed,unnamed,unnamed,unnamed,unnamed,unnamed,unnamed,unnamed	DSCAM,MAPK13,PLA2G7,PRKD1,SCG2,TNFRSF1A
GO Biological Process	GO:0045773	positive regulation of axon extension	140	0.0264826	1	1	4.72275	0.635223	3	0.00349023	0.0164835	1359	0.338071	1	1	2.4479	0.408514	1	22	0.00298507	0.0454546	unnamed,unnamed,unnamed	DSCAM
GO Biological Process	GO:0030301	cholesterol transport	141	0.0265659	1	1	4.71693	0.636007	3	0.00349454	0.0164835	208	0.0536197	1	1	3.5122	0.854166	3	46	0.00895522	0.0652174	unnamed,unnamed,unnamed	ABCG4,APOF,SOAT1
GO Biological Process	GO:2000059	negative regulation of protein ubiquitination involved in ubiquitin-dependent protein catabolic process	142	0.0269882	1	1	36.5537	0.027357	1	0.000150313	0.00549451	301	0.0722378	1	1	13.4634	0.0742753	1	4	0.00298507	0.25	unnamed	PSEN1
GO Biological Process	GO:0016570	histone modification	143	0.0270377	1	1	2.03386	4.91675	10	0.0270151	0.0549451	117	0.0305514	1	1	1.98722	5.03215	10	271	0.0298507	0.0369004	unnamed,unnamed,unnamed,unnamed,unnamed,unnamed,unnamed,unnamed,unnamed,unnamed	ARID4B,ASH1L,BRPF3,CDY2B,EYA2,JHDM1D,KMT2C,SUPT3H,TET3,WDR82
GO Biological Process	GO:0006479	protein methylation	144	0.0271537	1	1	2.99219	1.67102	5	0.00918141	0.0274725	121	0.032021	1	1	2.83441	1.76404	5	95	0.0149254	0.0526316	unnamed,unnamed,unnamed,unnamed,unnamed	ARID4B,ASH1L,KMT2C,TET3,WDR82
GO Biological Process	GO:0014841	satellite cell proliferation	145	0.0272368	1	1	36.2154	0.0276125	1	0.000151717	0.00549451	57	0.0185688	1	1	53.8537	0.0185688	1	1	0.00298507	1	unnamed	MEGF10
GO Biological Process	GO:0036112	medium-chain fatty-acyl-CoA metabolic process	146	0.027237	1	1	36.2153	0.0276127	1	0.000151718	0.00549451	135	0.0367938	1	1	26.9269	0.0371376	1	2	0.00298507	0.5	unnamed	ACSM2A
GO Biological Process	GO:0032885	regulation of polysaccharide biosynthetic process	147	0.0273395	1	1	4.66397	0.643228	3	0.00353422	0.0164835	93	0.0229468	1	1	4.89579	0.612771	3	33	0.00895522	0.0909091	unnamed,unnamed,unnamed	GSK3B,IRS1,PPP1R3B
GO Biological Process	GO:0006102	isocitrate metabolic process	148	0.0273929	1	1	36.0063	0.027773	1	0.000152599	0.00549451	394	0.089469	1	1	10.7707	0.0928441	1	5	0.00298507	0.2	unnamed	IDH3B
GO Biological Process	GO:1900133	regulation of renin secretion into blood stream	149	0.0275385	1	1	35.8133	0.0279226	1	0.000153421	0.00549451	209	0.0546814	1	1	17.9512	0.0557064	1	3	0.00298507	0.333333	unnamed	GJA5
GO Biological Process	GO:0034435	cholesterol esterification	150	0.0277984	1	1	35.4736	0.02819	1	0.00015489	0.00549451	209	0.0546814	1	1	17.9512	0.0557064	1	3	0.00298507	0.333333	unnamed	SOAT1
GO Biological Process	GO:0070328	triglyceride homeostasis	151	0.0278222	1	1	7.7744	0.257254	2	0.00141349	0.010989	340	0.0725803	1	1	4.48781	0.445652	2	24	0.00597015	0.0833333	unnamed,unnamed	ACSM2A,C1QTNF3
GO Biological Process	GO:0044267	cellular protein metabolic process	152	0.0282154	1	1	1.2579	46.1085	58	0.253343	0.318681	183	0.0391002	1	1	1.22937	54.4995	67	2935	0.2	0.0228279	unnamed,unnamed,unnamed,unnamed,unnamed,unnamed,unnamed,unnamed,unnamed,unnamed,unnamed,unnamed,unnamed,unnamed,unnamed,unnamed,unnamed,unnamed,unnamed,unnamed,unnamed,unnamed,unnamed,unnamed,unnamed,unnamed,unnamed,unnamed,unnamed,unnamed,unnamed,unnamed,unnamed,unnamed,unnamed,unnamed,unnamed,unnamed,unnamed,unnamed,unnamed,unnamed,unnamed,unnamed,unnamed,unnamed,unnamed,unnamed,unnamed,unnamed…	ABI1,ARID4B,ARSK,ASH1L,BRPF3,BUB1B,CDY2B,CLN8,COPS8,DGUOK,EGLN3,EIF1B,EIF4E,EOGT,EXT1,EYA2,G2E3,GALNT11,GSK3B,GTF2H2,HHAT,HIPK2,IGF2BP3,JHDM1D,KMT2C,LONP2,LRPAP1,MAP2K1,MAPK13,METAP1,NEK2,OTUD5,PARP3,PDK1,PDP1,PDP2,PIM2,PLA2G7,PPIAL4C,PPM1M,PPP4R1,PRKD1,PRPF4B,PSEN1,PTPDC1,PTPN18,RBCK1,RPS28,RPS3,RUSC1,SIAH1,SMAD5,SOCS1,SPOCK2,ST8SIA2,STK32A,SUPT3H,TET3,TMEM67,TNKS,TOMM20,TPST1,TRAF7,TRPM7,USP32,…
GO Biological Process	GO:2000660	negative regulation of interleukin-1-mediated signaling pathway	153	0.0284037	1	1	34.707	0.0288127	1	0.000158311	0.00549451	135	0.0367938	1	1	26.9269	0.0371376	1	2	0.00298507	0.5	unnamed	IL1RN
GO Biological Process	GO:0016569	covalent chromatin modification	154	0.0288072	1	1	2.01201	4.97016	10	0.0273086	0.0549451	122	0.0325815	1	1	1.96547	5.08786	10	274	0.0298507	0.0364963	unnamed,unnamed,unnamed,unnamed,unnamed,unnamed,unnamed,unnamed,unnamed,unnamed	ARID4B,ASH1L,BRPF3,CDY2B,EYA2,JHDM1D,KMT2C,SUPT3H,TET3,WDR82
GO Biological Process	GO:0008152	metabolic process	155	0.0288732	1	1	1.10601	118.444	131	0.65079	0.71978	1908	0.511525	1	1	1.00141	170.759	171	9196	0.510448	0.018595	unnamed,unnamed,unnamed,unnamed,unnamed,unnamed,unnamed,unnamed,unnamed,unnamed,unnamed,unnamed,unnamed,unnamed,unnamed,unnamed,unnamed,unnamed,unnamed,unnamed,unnamed,unnamed,unnamed,unnamed,unnamed,unnamed,unnamed,unnamed,unnamed,unnamed,unnamed,unnamed,unnamed,unnamed,unnamed,unnamed,unnamed,unnamed,unnamed,unnamed,unnamed,unnamed,unnamed,unnamed,unnamed,unnamed,unnamed,unnamed,unnamed,unnamed…	ABCG4,ABI1,ACKR3,ACSM2A,ACSM2B,ADAM11,ADCY5,ADGB,APEH,APOF,ARID4B,ARSK,ASH1L,ATP5G3,BACE2,BDP1,BICD1,BRPF3,BUB1B,CDKAL1,CDY2B,CHD1L,CHST3,CIITA,CLN8,COPS8,COX7A2L,CREB3L4,CTSH,DESI2,DGUOK,DNAH17,EBF4,ECI2,EGLN3,EIF1B,EIF4E,ENOX1,ENSG00000167774,EOGT,EXT1,EYA2,FOXA2,FTCDNL1,G2E3,GADD45G,GALNT11,GDPD5,GLCE,GLS,GNAI2,GSK3B,GSTA2,GTF2H2,H3F3C,HHAT,HIPK2,IDH3B,IGF2BP3,IL1RN,IRF2BP2,IRS1,JHDM1D,KCNH1,K…
GO Biological Process	GO:0043392	negative regulation of DNA binding	156	0.028946	1	1	3.48507	1.14775	4	0.00630634	0.021978	119	0.0309626	1	1	4.36652	0.687046	3	37	0.00895522	0.0810811	unnamed,unnamed,unnamed,unnamed	NEK2,SRI,TNKS
GO Biological Process	GO:1901844	regulation of cell communication by electrical coupling involved in cardiac conduction	157	0.0291709	1	1	7.57605	0.26399	2	0.00145049	0.010989	474	0.106381	1	1	8.97562	0.111413	1	6	0.00298507	0.166667	unnamed,unnamed	SRI
GO Biological Process	GO:0021526	medial motor column neuron differentiation	158	0.0292758	1	1	33.6582	0.0297105	1	0.000163244	0.00549451	135	0.0367938	1	1	26.9269	0.0371376	1	2	0.00298507	0.5	unnamed	LHX4
GO Biological Process	GO:0010813	neuropeptide catabolic process	159	0.0294084	1	1	33.5041	0.0298471	1	0.000163995	0.00549451	135	0.0367938	1	1	26.9269	0.0371376	1	2	0.00298507	0.5	unnamed	CTSH
GO Biological Process	GO:0015938	coenzyme A catabolic process	160	0.0299882	1	1	32.8467	0.0304445	1	0.000167277	0.00549451	135	0.0367938	1	1	26.9269	0.0371376	1	2	0.00298507	0.5	unnamed	MLYCD
GO Biological Process	GO:0034773	histone H4-K20 trimethylation	161	0.030073	1	1	32.7526	0.0305319	1	0.000167758	0.00549451	301	0.0722378	1	1	13.4634	0.0742753	1	4	0.00298507	0.25	unnamed	ARID4B
GO Biological Process	GO:0090170	regulation of Golgi inheritance	162	0.0302204	1	1	32.5904	0.0306838	1	0.000168592	0.00549451	301	0.0722378	1	1	13.4634	0.0742753	1	4	0.00298507	0.25	unnamed	MAP2K1
GO Biological Process	GO:0006509	membrane protein ectodomain proteolysis	163	0.0302967	1	1	7.42072	0.269516	2	0.00148086	0.010989	193	0.0477526	1	1	5.66881	0.352807	2	19	0.00597015	0.105263	unnamed,unnamed	BACE2,PSEN1
GO Biological Process	GO:0015734	taurine transport	164	0.0304622	1	1	32.3278	0.0309332	1	0.000169962	0.00549451	57	0.0185688	1	1	53.8537	0.0185688	1	1	0.00298507	1	unnamed	SLC6A6
GO Biological Process	GO:0044337	canonical Wnt receptor signaling pathway involved in positive regulation of apoptotic process	165	0.0313292	1	1	31.4192	0.0318277	1	0.000174877	0.00549451	57	0.0185688	1	1	53.8537	0.0185688	1	1	0.00298507	1	unnamed	GSK3B
GO Biological Process	GO:0006464	cellular protein modification process	166	0.0314932	1	1	1.28682	38.0783	49	0.209221	0.269231	43	0.0119863	1	1	1.35249	40.6657	55	2190	0.164179	0.0251142	unnamed,unnamed,unnamed,unnamed,unnamed,unnamed,unnamed,unnamed,unnamed,unnamed,unnamed,unnamed,unnamed,unnamed,unnamed,unnamed,unnamed,unnamed,unnamed,unnamed,unnamed,unnamed,unnamed,unnamed,unnamed,unnamed,unnamed,unnamed,unnamed,unnamed,unnamed,unnamed,unnamed,unnamed,unnamed,unnamed,unnamed,unnamed,unnamed,unnamed,unnamed,unnamed,unnamed,unnamed,unnamed,unnamed,unnamed,unnamed,unnamed	ABI1,ARID4B,ARSK,ASH1L,BRPF3,BUB1B,CDY2B,COPS8,DGUOK,EGLN3,EOGT,EXT1,EYA2,G2E3,GALNT11,GSK3B,GTF2H2,HHAT,HIPK2,JHDM1D,KMT2C,MAP2K1,MAPK13,METAP1,NEK2,OTUD5,PARP3,PDK1,PDP1,PDP2,PIM2,PPIAL4C,PPM1M,PPP4R1,PRKD1,PRPF4B,PSEN1,PTPDC1,PTPN18,RBCK1,RUSC1,SIAH1,SMAD5,SOCS1,SPOCK2,ST8SIA2,STK32A,SUPT3H,TET3,TNKS,TPST1,TRAF7,TRPM7,USP32,WDR82
GO Biological Process	GO:0010841	positive regulation of circadian sleep/wake cycle, wakefulness	167	0.0315129	1	1	31.2331	0.0320173	1	0.00017592	0.00549451	209	0.0546814	1	1	17.9512	0.0557064	1	3	0.00298507	0.333333	unnamed	UTS2R
GO Biological Process	GO:0000186	activation of MAPKK activity	168	0.0316912	1	1	3.38539	1.18155	4	0.00649201	0.021978	113	0.0295348	1	1	3.41928	1.16983	4	63	0.0119403	0.0634921	unnamed,unnamed,unnamed,unnamed	GADD45G,GNAI2,MAP2K1,PSEN1
GO Biological Process	GO:0071459	protein localization to chromosome, centromeric region	169	0.031721	1	1	31.0249	0.0322321	1	0.0001771	0.00549451	301	0.0722378	1	1	13.4634	0.0742753	1	4	0.00298507	0.25	unnamed	BUB1B
GO Biological Process	GO:0006518	peptide metabolic process	170	0.0319999	1	1	3.37485	1.18524	4	0.00651229	0.021978	362	0.0812753	1	1	2.4479	1.63406	4	88	0.0119403	0.0454546	unnamed,unnamed,unnamed,unnamed	CTSH,GSTA2,LONP2,PSEN1
GO Biological Process	GO:0006811	ion transport	171	0.0320879	1	1	1.43679	19.4879	28	0.107076	0.153846	112	0.0293427	1	1	1.44741	20.0358	29	1079	0.0865672	0.0268767	unnamed,unnamed,unnamed,unnamed,unnamed,unnamed,unnamed,unnamed,unnamed,unnamed,unnamed,unnamed,unnamed,unnamed,unnamed,unnamed,unnamed,unnamed,unnamed,unnamed,unnamed,unnamed,unnamed,unnamed,unnamed,unnamed,unnamed,unnamed	ATP5G3,CLIC5,CLN8,CORO1A,FXYD4,GJA5,GLS,GPR89A,GRIA2,KCNE4,KCNG3,KCNH1,KCNH5,NALCN,PSEN1,SCNN1A,SLC15A4,SLC16A7,SLC22A24,SLC22A8,SLC39A1,SLC6A20,SLC6A6,SLC7A6,SLCO3A1,SRI,STEAP4,TMC1,TRPM7
GO Biological Process	GO:1901385	regulation of voltage-gated calcium channel activity	172	0.0321888	1	1	7.17821	0.278621	2	0.00153089	0.010989	545	0.12298	1	1	7.69339	0.129982	1	7	0.00298507	0.142857	unnamed,unnamed	SRI
GO Biological Process	GO:0010742	macrophage derived foam cell differentiation	173	0.0322559	1	1	30.5021	0.0327846	1	0.000180135	0.00549451	209	0.0546814	1	1	17.9512	0.0557064	1	3	0.00298507	0.333333	unnamed	SOAT1
GO Biological Process	GO:0033036	macromolecule localization	174	0.032276	1	1	1.3537	27.3325	37	0.150178	0.203297	1161	0.274531	1	1	1.114	31.4184	35	1692	0.104478	0.0206856	unnamed,unnamed,unnamed,unnamed,unnamed,unnamed,unnamed,unnamed,unnamed,unnamed,unnamed,unnamed,unnamed,unnamed,unnamed,unnamed,unnamed,unnamed,unnamed,unnamed,unnamed,unnamed,unnamed,unnamed,unnamed,unnamed,unnamed,unnamed,unnamed,unnamed,unnamed,unnamed,unnamed,unnamed,unnamed,unnamed,unnamed	ABCG4,APOF,APPBP2,BICD1,BUB1B,CDK5RAP2,CLIC5,CLN8,COPG2,DNAJC15,DOK7,EIF4E,GPR89A,GSK3B,HSPA4,IGF2BP3,IRS1,LONP2,MYRIP,PPP2R2B,PSEN1,RPS28,RPS3,SCG2,SEC22A,SLC15A4,SNX11,SNX9,SOAT1,SRI,STX7,STXBP5,TNKS,TNPO3,TOMM20
GO Biological Process	GO:0015813	L-glutamate transport	175	0.0325105	1	1	7.1391	0.280147	2	0.00153927	0.010989	187	0.043245	1	1	5.98375	0.334239	2	18	0.00597015	0.111111	unnamed,unnamed	CLN8,PSEN1
GO Biological Process	GO:0086014	regulation of atrial cardiac muscle cell action potential	176	0.033008	1	1	7.07974	0.282496	2	0.00155218	0.010989	40	0.0113534	1	1	11.9675	0.167119	2	9	0.00597015	0.222222	unnamed,unnamed	GJA5,GJC1
GO Biological Process	GO:0032881	regulation of polysaccharide metabolic process	177	0.0330275	1	1	4.32735	0.693265	3	0.00380915	0.0164835	111	0.0288379	1	1	4.48781	0.668477	3	36	0.00895522	0.0833333	unnamed,unnamed,unnamed	GSK3B,IRS1,PPP1R3B
GO Biological Process	GO:2000077	negative regulation of type B pancreatic cell development	178	0.0331152	1	1	29.6975	0.0336728	1	0.000185015	0.00549451	135	0.0367938	1	1	26.9269	0.0371376	1	2	0.00298507	0.5	unnamed	GSK3B
GO Biological Process	GO:0031323	regulation of cellular metabolic process	179	0.0335145	1	1	1.1596	80.2001	93	0.44066	0.510989	103	0.025627	1	1	1.17825	92.5098	109	4982	0.325373	0.0218788	unnamed,unnamed,unnamed,unnamed,unnamed,unnamed,unnamed,unnamed,unnamed,unnamed,unnamed,unnamed,unnamed,unnamed,unnamed,unnamed,unnamed,unnamed,unnamed,unnamed,unnamed,unnamed,unnamed,unnamed,unnamed,unnamed,unnamed,unnamed,unnamed,unnamed,unnamed,unnamed,unnamed,unnamed,unnamed,unnamed,unnamed,unnamed,unnamed,unnamed,unnamed,unnamed,unnamed,unnamed,unnamed,unnamed,unnamed,unnamed,unnamed,unnamed…	ABI1,ADCY5,ARHGEF10,ARID4B,ASH1L,BACE2,BCL9,BDP1,BICD1,BUB1B,C1QTNF3,CAMK2N1,CDK5RAP2,CIITA,CLN8,CREB3L4,DOK7,DSCAM,EBF4,EGLN3,EIF1B,EIF4E,ENSG00000267173,EYA2,FOXA2,GADD45G,GAPVD1,GNAI2,GSK3B,GTF2H2,HGF,HIPK2,HSBP1,IGF2BP3,IL1RN,IL7R,IRF2BP2,IRS1,ITGA6,JHDM1D,KLF15,KMT2C,LDB2,LHX4,LONP2,LRP5,LRRTM3,MALSU1,MAP2K1,MAPK13,METAP1,MLYCD,NAB1,NGDN,NR1I2,OVOL3,PDK1,PDP1,PDP2,PFKFB1,PIM2,PPP1R3B,PPP2R2B…
GO Biological Process	GO:0045938	positive regulation of circadian sleep/wake cycle, sleep	180	0.0347669	1	1	28.2628	0.0353822	1	0.000194408	0.00549451	394	0.089469	1	1	10.7707	0.0928441	1	5	0.00298507	0.2	unnamed	UTS2R
GO Biological Process	GO:0051299	centrosome separation	181	0.035066	1	1	28.0174	0.0356921	1	0.00019611	0.00549451	301	0.0722378	1	1	13.4634	0.0742753	1	4	0.00298507	0.25	unnamed	NEK2
GO Biological Process	GO:0015711	organic anion transport	182	0.0352452	1	1	1.94296	5.14678	10	0.028279	0.0549451	260	0.056235	1	1	1.78324	5.60778	10	302	0.0298507	0.0331126	unnamed,unnamed,unnamed,unnamed,unnamed,unnamed,unnamed,unnamed,unnamed,unnamed	CLN8,GLS,PSEN1,SLC15A4,SLC16A7,SLC22A8,SLC6A20,SLC6A6,SLC7A6,SLCO3A1
GO Biological Process	GO:0032387	negative regulation of intracellular transport	183	0.0353452	1	1	2.7837	1.79617	5	0.00986907	0.0274725	292	0.0686884	1	1	2.59536	1.54121	4	83	0.0119403	0.0481928	unnamed,unnamed,unnamed,unnamed,unnamed	C1QTNF3,GSK3B,SOX4,SRI
GO Biological Process	GO:0032461	positive regulation of protein oligomerization	184	0.0355433	1	1	6.79677	0.294258	2	0.0016168	0.010989	179	0.0389078	1	1	6.33573	0.31567	2	17	0.00597015	0.117647	unnamed,unnamed	BMF,SNX9
GO Biological Process	GO:0090277	positive regulation of peptide hormone secretion	185	0.0355601	1	1	3.26169	1.22636	4	0.00673824	0.021978	390	0.0893322	1	1	2.83441	1.05842	3	57	0.00895522	0.0526316	unnamed,unnamed,unnamed,unnamed	MYRIP,SOX4,SRI
GO Biological Process	GO:0045444	fat cell differentiation	186	0.0359349	1	1	2.47757	2.42173	6	0.0133062	0.032967	105	0.0261465	1	1	2.99187	1.67119	5	90	0.0149254	0.0555556	unnamed,unnamed,unnamed,unnamed,unnamed,unnamed	C1QTNF3,GSK3B,ITGA6,SOCS1,STEAP4
GO Biological Process	GO:0043412	macromolecule modification	187	0.0359437	1	1	1.27185	39.3129	50	0.216005	0.274725	92	0.0220096	1	1	1.30385	42.9497	56	2313	0.167164	0.024211	unnamed,unnamed,unnamed,unnamed,unnamed,unnamed,unnamed,unnamed,unnamed,unnamed,unnamed,unnamed,unnamed,unnamed,unnamed,unnamed,unnamed,unnamed,unnamed,unnamed,unnamed,unnamed,unnamed,unnamed,unnamed,unnamed,unnamed,unnamed,unnamed,unnamed,unnamed,unnamed,unnamed,unnamed,unnamed,unnamed,unnamed,unnamed,unnamed,unnamed,unnamed,unnamed,unnamed,unnamed,unnamed,unnamed,unnamed,unnamed,unnamed,unnamed	ABI1,ARID4B,ARSK,ASH1L,BRPF3,BUB1B,CDKAL1,CDY2B,COPS8,DGUOK,EGLN3,EOGT,EXT1,EYA2,G2E3,GALNT11,GSK3B,GTF2H2,HHAT,HIPK2,JHDM1D,KMT2C,MAP2K1,MAPK13,METAP1,NEK2,OTUD5,PARP3,PDK1,PDP1,PDP2,PIM2,PPIAL4C,PPM1M,PPP4R1,PRKD1,PRPF4B,PSEN1,PTPDC1,PTPN18,RBCK1,RUSC1,SIAH1,SMAD5,SOCS1,SPOCK2,ST8SIA2,STK32A,SUPT3H,TET3,TNKS,TPST1,TRAF7,TRPM7,USP32,WDR82
GO Biological Process	GO:0009987	cellular process	188	0.0366164	1	1	1.05361	157.554	166	0.865679	0.912088	1315	0.324003	1	1	1.01656	250.846	255	13509	0.761194	0.0188763	unnamed,unnamed,unnamed,unnamed,unnamed,unnamed,unnamed,unnamed,unnamed,unnamed,unnamed,unnamed,unnamed,unnamed,unnamed,unnamed,unnamed,unnamed,unnamed,unnamed,unnamed,unnamed,unnamed,unnamed,unnamed,unnamed,unnamed,unnamed,unnamed,unnamed,unnamed,unnamed,unnamed,unnamed,unnamed,unnamed,unnamed,unnamed,unnamed,unnamed,unnamed,unnamed,unnamed,unnamed,unnamed,unnamed,unnamed,unnamed,unnamed,unnamed…	ABCG4,ABI1,ACKR3,ACSM2A,ACSM2B,ADAM11,ADCY5,APOF,APPBP2,ARHGEF10,ARID4B,ARSK,ASH1L,ATP5G3,BCL2A1,BCL9,BDP1,BICD1,BMF,BRPF3,BSN,BUB1B,C1QTNF3,CAMSAP2,CASKIN1,CDH16,CDHR3,CDK5RAP2,CDKAL1,CDY2B,CHD1L,CHST3,CIITA,CLIC5,CLN8,COPG2,COPS8,CORO1A,COX7A2L,CREB3L4,CTNNA3,CTSH,CYTH1,DEFB4B,DGUOK,DKK2,DNAH17,DOK7,DSCAM,EBF4,ECI2,EGLN3,EIF1B,EIF4E,EMP3,ENSG00000167774,EOGT,EXT1,EYA2,FCGR1B,FOXA2,FXYD4,G2E3,GA…
GO Biological Process	GO:0016310	phosphorylation	189	0.0366267	1	1	1.44332	18.014	26	0.098978	0.142857	276	0.0603022	1	1	1.39085	17.9746	25	968	0.0746269	0.0258265	unnamed,unnamed,unnamed,unnamed,unnamed,unnamed,unnamed,unnamed,unnamed,unnamed,unnamed,unnamed,unnamed,unnamed,unnamed,unnamed,unnamed,unnamed,unnamed,unnamed,unnamed,unnamed,unnamed,unnamed,unnamed,unnamed	ABI1,BUB1B,DGUOK,ENSG00000167774,GSK3B,GTF2H2,HIPK2,KCNH1,KCNH5,MAP2K1,MAPK13,MAPKAP1,NEK2,PAPSS1,PDK1,PFKFB1,PIM2,PPP4R1,PRKD1,PRPF4B,SMAD5,STK32A,TNKS,TRPM7,UCK2
GO Biological Process	GO:0035811	negative regulation of urine volume	190	0.0370381	1	1	26.4988	0.0377375	1	0.000207349	0.00549451	394	0.089469	1	1	10.7707	0.0928441	1	5	0.00298507	0.2	unnamed	UTS2R
GO Biological Process	GO:2000466	negative regulation of glycogen (starch) synthase activity	191	0.0370442	1	1	26.4944	0.0377439	1	0.000207384	0.00549451	209	0.0546814	1	1	17.9512	0.0557064	1	3	0.00298507	0.333333	unnamed	GSK3B
GO Biological Process	GO:0060988	lipid tube assembly	192	0.0371273	1	1	26.4339	0.0378301	1	0.000207858	0.00549451	57	0.0185688	1	1	53.8537	0.0185688	1	1	0.00298507	1	unnamed	SNX9
GO Biological Process	GO:0051348	negative regulation of transferase activity	193	0.0372538	1	1	2.11835	3.77652	8	0.0207501	0.043956	114	0.029551	1	1	2.20938	3.62092	8	195	0.0238806	0.0410256	unnamed,unnamed,unnamed,unnamed,unnamed,unnamed,unnamed,unnamed	CAMK2N1,CLN8,FOXA2,GADD45G,GSK3B,LRP5,PSEN1,SOCS1
GO Biological Process	GO:0071705	nitrogen compound transport	194	0.0372773	1	1	1.796	6.68151	12	0.0367116	0.0659341	461	0.100959	1	1	1.51701	7.91031	12	426	0.0358209	0.028169	unnamed,unnamed,unnamed,unnamed,unnamed,unnamed,unnamed,unnamed,unnamed,unnamed,unnamed,unnamed	CLN8,EIF4E,GLS,IGF2BP3,IL1RN,PSEN1,SLC15A4,SLC22A8,SLC6A20,SLC6A6,SLC7A6,TNKS
GO Biological Process	GO:0009119	ribonucleoside metabolic process	195	0.0373438	1	1	1.74633	7.4442	13	0.0409022	0.0714286	847	0.188793	1	1	1.32094	9.84147	13	530	0.038806	0.0245283	unnamed,unnamed,unnamed,unnamed,unnamed,unnamed,unnamed,unnamed,unnamed,unnamed,unnamed,unnamed,unnamed	ABCG4,ATP5G3,CHD1L,DGUOK,DNAH17,GNAI2,LONP2,MLYCD,PAPSS1,RALBP1,RND3,SEPT9,UCK2
GO Biological Process	GO:2000768	positive regulation of nephron tubule epithelial cell differentiation	196	0.0374167	1	1	26.2256	0.0381307	1	0.000209509	0.00549451	135	0.0367938	1	1	26.9269	0.0371376	1	2	0.00298507	0.5	unnamed	PROM1
GO Biological Process	GO:0045766	positive regulation of angiogenesis	197	0.0377697	1	1	2.73275	1.82966	5	0.0100531	0.0274725	109	0.0284061	1	1	2.92683	1.70833	5	92	0.0149254	0.0543478	unnamed,unnamed,unnamed,unnamed,unnamed	CTSH,HIPK2,PRKD1,TNFRSF1A,UTS2R
GO Biological Process	GO:0050994	regulation of lipid catabolic process	198	0.0378489	1	1	4.09712	0.732221	3	0.0040232	0.0164835	192	0.0453735	1	1	3.75724	0.798459	3	43	0.00895522	0.0697674	unnamed,unnamed,unnamed	IRS1,LONP2,MLYCD
GO Biological Process	GO:0014908	myotube differentiation involved in skeletal muscle regeneration	199	0.0378643	1	1	25.9097	0.0385956	1	0.000212064	0.00549451	135	0.0367938	1	1	26.9269	0.0371376	1	2	0.00298507	0.5	unnamed	BCL9
GO Biological Process	GO:0046579	positive regulation of Ras protein signal transduction	200	0.0385016	1	1	4.06894	0.737293	3	0.00405106	0.0164835	52	0.0162234	1	1	5.57108	0.538496	3	29	0.00895522	0.103448	unnamed,unnamed,unnamed	MAP2K1,RASGEF1A,RASGRF1
GO Biological Process	GO:0021522	spinal cord motor neuron differentiation	201	0.0388986	1	1	3.16759	1.26279	4	0.00693841	0.021978	12	0.00278548	1	1	6.73172	0.594202	4	32	0.0119403	0.125	unnamed,unnamed,unnamed,unnamed	CLN8,GDPD5,LHX4,SOX4
GO Biological Process	GO:0035850	epithelial cell differentiation involved in kidney development	202	0.0399284	1	1	4.00948	0.748227	3	0.00411114	0.0164835	28	0.00752123	1	1	7.34369	0.408514	3	22	0.00895522	0.136364	unnamed,unnamed,unnamed	KLF15,NPHS2,PROM1
GO Biological Process	GO:0015800	acidic amino acid transport	203	0.040222	1	1	6.34649	0.315135	2	0.00173151	0.010989	205	0.0524227	1	1	5.38537	0.371376	2	20	0.00597015	0.1	unnamed,unnamed	CLN8,PSEN1
GO Biological Process	GO:0015850	organic hydroxy compound transport	204	0.0402529	1	1	3.13221	1.27706	4	0.00701679	0.021978	381	0.0866079	1	1	2.3935	1.67119	4	90	0.0119403	0.0444444	unnamed,unnamed,unnamed,unnamed	ABCG4,APOF,PSEN1,SOAT1
GO Biological Process	GO:0002793	positive regulation of peptide secretion	205	0.0404471	1	1	3.12725	1.27908	4	0.0070279	0.021978	442	0.0966735	1	1	2.73833	1.09556	3	59	0.00895522	0.0508475	unnamed,unnamed,unnamed,unnamed	MYRIP,SOX4,SRI
GO Biological Process	GO:0060448	dichotomous subdivision of terminal units involved in lung branching	206	0.0404521	1	1	24.2199	0.0412884	1	0.000226859	0.00549451	209	0.0546814	1	1	17.9512	0.0557064	1	3	0.00298507	0.333333	unnamed	CTSH
GO Biological Process	GO:0034220	ion transmembrane transport	207	0.0411481	1	1	1.64512	9.11788	15	0.0500983	0.0824176	104	0.0259536	1	1	1.75229	8.56022	15	461	0.0447761	0.032538	unnamed,unnamed,unnamed,unnamed,unnamed,unnamed,unnamed,unnamed,unnamed,unnamed,unnamed,unnamed,unnamed,unnamed,unnamed	ATP5G3,FXYD4,GJA5,KCNE4,KCNG3,KCNH1,KCNH5,NALCN,PSEN1,SCNN1A,SLC22A8,SLC39A1,SLC6A20,SLC7A6,TRPM7
GO Biological Process	GO:0060117	auditory receptor cell development	208	0.0414778	1	1	6.23876	0.320577	2	0.00176141	0.010989	84	0.0200646	1	1	8.97562	0.222826	2	12	0.00597015	0.166667	unnamed,unnamed	CLIC5,TMC1
GO Biological Process	GO:1900737	negative regulation of phospholipase C-activating G-protein coupled receptor signaling pathway	209	0.043548	1	1	22.4622	0.0445192	1	0.000244611	0.00549451	57	0.0185688	1	1	53.8537	0.0185688	1	1	0.00298507	1	unnamed	BICD1
GO Biological Process	GO:1900275	negative regulation of phospholipase C activity	209	0.043548	1	1	22.4622	0.0445192	1	0.000244611	0.00549451	57	0.0185688	1	1	53.8537	0.0185688	1	1	0.00298507	1	unnamed	BICD1
GO Biological Process	GO:1900276	regulation of proteinase activated receptor activity	209	0.043548	1	1	22.4622	0.0445192	1	0.000244611	0.00549451	57	0.0185688	1	1	53.8537	0.0185688	1	1	0.00298507	1	unnamed	BICD1
GO Biological Process	GO:0006003	fructose 2,6-bisphosphate metabolic process	212	0.043873	1	1	22.2921	0.044859	1	0.000246478	0.00549451	394	0.089469	1	1	10.7707	0.0928441	1	5	0.00298507	0.2	unnamed	PFKFB1
GO Biological Process	GO:0006643	membrane lipid metabolic process	213	0.0440708	1	1	2.35513	2.54763	6	0.0139979	0.032967	360	0.0800788	1	1	2.00697	2.98958	6	161	0.0179105	0.0372671	unnamed,unnamed,unnamed,unnamed,unnamed,unnamed	ARSK,CLN8,PLA2G15,PRKD1,SPTSSA,ST8SIA2
GO Biological Process	GO:0055088	lipid homeostasis	214	0.0442124	1	1	3.03663	1.31725	4	0.00723764	0.021978	362	0.0812753	1	1	2.4479	1.63406	4	88	0.0119403	0.0454546	unnamed,unnamed,unnamed,unnamed	ACSM2A,C1QTNF3,LRP5,SOAT1
GO Biological Process	GO:0042908	xenobiotic transport	215	0.0443182	1	1	22.0631	0.0453246	1	0.000249036	0.00549451	135	0.0367938	1	1	26.9269	0.0371376	1	2	0.00298507	0.5	unnamed	NR1I2
GO Biological Process	GO:0006478	peptidyl-tyrosine sulfation	216	0.0447393	1	1	21.8507	0.0457652	1	0.000251457	0.00549451	135	0.0367938	1	1	26.9269	0.0371376	1	2	0.00298507	0.5	unnamed	TPST1
GO Biological Process	GO:0000387	spliceosomal snRNP assembly	217	0.0448518	1	1	5.972	0.334896	2	0.00184009	0.010989	533	0.118603	1	1	3.36586	0.594202	2	32	0.00597015	0.0625	unnamed,unnamed	SMN2,SNRPE
GO Biological Process	GO:0033762	response to glucagon stimulus	218	0.0449683	1	1	3.82	0.785341	3	0.00431506	0.0164835	197	0.0480469	1	1	3.67184	0.817028	3	44	0.00895522	0.0681818	unnamed,unnamed,unnamed	ADCY5,PFKFB1,QDPR
GO Biological Process	GO:1901077	regulation of relaxation of muscle	219	0.0450481	1	1	5.95741	0.335716	2	0.0018446	0.010989	474	0.106381	1	1	8.97562	0.111413	1	6	0.00298507	0.166667	unnamed,unnamed	SRI
GO Biological Process	GO:0071514	genetic imprinting	220	0.0450558	1	1	5.95683	0.335749	2	0.00184477	0.010989	281	0.0622203	1	1	4.89579	0.408514	2	22	0.00597015	0.0909091	unnamed,unnamed	ARID4B,GSK3B
GO Biological Process	GO:0042320	regulation of circadian sleep/wake cycle, REM sleep	221	0.0453434	1	1	21.5528	0.0463977	1	0.000254932	0.00549451	474	0.106381	1	1	8.97562	0.111413	1	6	0.00298507	0.166667	unnamed	UTS2R
GO Biological Process	GO:0010649	regulation of cell communication by electrical coupling	222	0.0454644	1	1	5.92677	0.337452	2	0.00185413	0.010989	619	0.139272	1	1	6.73172	0.148551	1	8	0.00298507	0.125	unnamed,unnamed	SRI
GO Biological Process	GO:0072673	lamellipodium morphogenesis	223	0.0465548	1	1	20.9789	0.0476671	1	0.000261907	0.00549451	209	0.0546814	1	1	17.9512	0.0557064	1	3	0.00298507	0.333333	unnamed	ABI1
GO Biological Process	GO:0072348	sulfur compound transport	224	0.0466029	1	1	5.84508	0.342168	2	0.00188004	0.010989	382	0.0890564	1	1	3.98916	0.501358	2	27	0.00597015	0.0740741	unnamed,unnamed	SLC22A8,SLC6A6
GO Biological Process	GO:0051101	regulation of DNA binding	225	0.0469158	1	1	2.57023	1.94535	5	0.0106887	0.0274725	133	0.035904	1	1	3.21515	1.24411	4	67	0.0119403	0.0597015	unnamed,unnamed,unnamed,unnamed,unnamed	HIPK2,NEK2,SRI,TNKS
GO Biological Process	GO:0050918	positive chemotaxis	226	0.0471012	1	1	3.74806	0.800413	3	0.00439787	0.0164835	44	0.0120241	1	1	6.21389	0.482789	3	26	0.00895522	0.115385	unnamed,unnamed,unnamed	CORO1A,HGF,SCG2
GO Biological Process	GO:0034613	cellular protein localization	227	0.047617	1	1	1.47565	14.231	21	0.0781923	0.115385	1052	0.252441	1	1	1.18703	16.0063	19	862	0.0567164	0.0220418	unnamed,unnamed,unnamed,unnamed,unnamed,unnamed,unnamed,unnamed,unnamed,unnamed,unnamed,unnamed,unnamed,unnamed,unnamed,unnamed,unnamed,unnamed,unnamed,unnamed,unnamed	APPBP2,BICD1,BUB1B,COPG2,DOK7,GSK3B,HSPA4,IRS1,LONP2,MYRIP,PPP2R2B,RPS28,RPS3,SNX9,SRI,STX7,TNKS,TNPO3,TOMM20
GO Biological Process	GO:0010821	regulation of mitochondrion organization	228	0.0477627	1	1	2.95947	1.35159	4	0.00742633	0.021978	289	0.0663014	1	1	2.62701	1.52264	4	82	0.0119403	0.0487805	unnamed,unnamed,unnamed,unnamed	BMF,GSK3B,HGF,MALSU1
GO Biological Process	GO:0034205	beta-amyloid formation	229	0.0480383	1	1	20.3154	0.0492238	1	0.00027046	0.00549451	301	0.0722378	1	1	13.4634	0.0742753	1	4	0.00298507	0.25	unnamed	PSEN1
GO Biological Process	GO:0070727	cellular macromolecule localization	230	0.048195	1	1	1.47361	14.2507	21	0.0783007	0.115385	1098	0.260374	1	1	1.18019	16.0992	19	867	0.0567164	0.0219147	unnamed,unnamed,unnamed,unnamed,unnamed,unnamed,unnamed,unnamed,unnamed,unnamed,unnamed,unnamed,unnamed,unnamed,unnamed,unnamed,unnamed,unnamed,unnamed,unnamed,unnamed	APPBP2,BICD1,BUB1B,COPG2,DOK7,GSK3B,HSPA4,IRS1,LONP2,MYRIP,PPP2R2B,RPS28,RPS3,SNX9,SRI,STX7,TNKS,TNPO3,TOMM20
GO Biological Process	GO:0018022	peptidyl-lysine methylation	231	0.0487718	1	1	5.69742	0.351036	2	0.00192877	0.010989	369	0.0834481	1	1	4.1426	0.482789	2	26	0.00597015	0.0769231	unnamed,unnamed	ARID4B,TET3
GO Biological Process	GO:0050882	voluntary musculoskeletal movement	232	0.0490857	1	1	19.8711	0.0503244	1	0.000276508	0.00549451	135	0.0367938	1	1	26.9269	0.0371376	1	2	0.00298507	0.5	unnamed	HIPK2
GO Biological Process	GO:0080090	regulation of primary metabolic process	233	0.049321	1	1	1.14576	79.423	91	0.43639	0.5	82	0.0186441	1	1	1.19189	91.4514	109	4925	0.325373	0.022132	unnamed,unnamed,unnamed,unnamed,unnamed,unnamed,unnamed,unnamed,unnamed,unnamed,unnamed,unnamed,unnamed,unnamed,unnamed,unnamed,unnamed,unnamed,unnamed,unnamed,unnamed,unnamed,unnamed,unnamed,unnamed,unnamed,unnamed,unnamed,unnamed,unnamed,unnamed,unnamed,unnamed,unnamed,unnamed,unnamed,unnamed,unnamed,unnamed,unnamed,unnamed,unnamed,unnamed,unnamed,unnamed,unnamed,unnamed,unnamed,unnamed,unnamed…	ABI1,ADCY5,ARHGEF10,ARID4B,ASH1L,BACE2,BCL9,BDP1,BICD1,BUB1B,C1QTNF3,CAMK2N1,CDK5RAP2,CIITA,CLN8,CREB3L4,DOK7,EBF4,EGLN3,EIF1B,EIF4E,ENSG00000267173,EYA2,FOXA2,GADD45G,GAPVD1,GNAI2,GSK3B,GTF2H2,HGF,HIPK2,HSBP1,IGF2BP3,IL1RN,IL7R,IRF2BP2,IRS1,ITGA6,JHDM1D,KLF15,KMT2C,LDB2,LHX4,LONP2,LRP5,LRRTM3,MALSU1,MAP2K1,MAPK13,METAP1,MLYCD,NAB1,NGDN,NR1I2,OVOL3,PDK1,PDP1,PDP2,PFKFB1,PIM2,PPP1R3B,PREX2,PRKD1,P…
GO Biological Process	GO:0032480	negative regulation of type I interferon production	234	0.0493706	1	1	5.65837	0.353459	2	0.00194208	0.010989	655	0.14372	1	1	2.99187	0.668477	2	36	0.00597015	0.0555556	unnamed,unnamed	NLRX1,OTUD5
GO Biological Process	GO:0097411	hypoxia-inducible factor-1alpha signaling pathway	235	0.0494704	1	1	19.7126	0.0507289	1	0.00027873	0.00549451	135	0.0367938	1	1	26.9269	0.0371376	1	2	0.00298507	0.5	unnamed	PDK1
GO Biological Process	GO:0003071	renal system process involved in regulation of systemic arterial blood pressure	236	0.0497102	1	1	5.63654	0.354828	2	0.0019496	0.010989	265	0.0572477	1	1	5.12893	0.389945	2	21	0.00597015	0.0952381	unnamed,unnamed	GJA5,UTS2R
GO Biological Process	GO:0034770	histone H4-K20 methylation	237	0.0504039	1	1	19.3382	0.0517112	1	0.000284128	0.00549451	474	0.106381	1	1	8.97562	0.111413	1	6	0.00298507	0.166667	unnamed	ARID4B
GO Biological Process	GO:0051281	positive regulation of release of sequestered calcium ion into cytosol	238	0.0506319	1	1	5.57839	0.358527	2	0.00196993	0.010989	1129	0.272965	1	1	3.16787	0.31567	1	17	0.00298507	0.0588235	unnamed,unnamed	SRI
GO Biological Process	GO:0035372	protein localization to microtubule	239	0.0508124	1	1	19.1787	0.0521413	1	0.000286491	0.00549451	394	0.089469	1	1	10.7707	0.0928441	1	5	0.00298507	0.2	unnamed	GSK3B
GO Biological Process	GO:0051057	positive regulation of small GTPase mediated signal transduction	240	0.050838	1	1	3.63185	0.826025	3	0.0045386	0.0164835	88	0.0211447	1	1	5.04879	0.594202	3	32	0.00895522	0.09375	unnamed,unnamed,unnamed	MAP2K1,RASGEF1A,RASGRF1
GO Biological Process	GO:0036016	cellular response to interleukin-3	241	0.0508407	1	1	19.1677	0.0521712	1	0.000286655	0.00549451	394	0.089469	1	1	10.7707	0.0928441	1	5	0.00298507	0.2	unnamed	GSK3B
GO Biological Process	GO:0046128	purine ribonucleoside metabolic process	242	0.051005	1	1	1.70778	7.02666	12	0.038608	0.0659341	971	0.229015	1	1	1.28223	9.35868	12	504	0.0358209	0.0238095	unnamed,unnamed,unnamed,unnamed,unnamed,unnamed,unnamed,unnamed,unnamed,unnamed,unnamed,unnamed	ABCG4,ATP5G3,CHD1L,DGUOK,DNAH17,GNAI2,LONP2,MLYCD,PAPSS1,RALBP1,RND3,SEPT9
GO Biological Process	GO:0070129	regulation of mitochondrial translation	243	0.0510312	1	1	19.0942	0.0523718	1	0.000287757	0.00549451	474	0.106381	1	1	8.97562	0.111413	1	6	0.00298507	0.166667	unnamed	MALSU1
GO Biological Process	GO:0009116	nucleoside metabolic process	244	0.0512519	1	1	1.66383	7.81329	13	0.0429302	0.0714286	999	0.232059	1	1	1.26372	10.2871	13	554	0.038806	0.0234657	unnamed,unnamed,unnamed,unnamed,unnamed,unnamed,unnamed,unnamed,unnamed,unnamed,unnamed,unnamed,unnamed	ABCG4,ATP5G3,CHD1L,DGUOK,DNAH17,GNAI2,LONP2,MLYCD,PAPSS1,RALBP1,RND3,SEPT9,UCK2
GO Biological Process	GO:2001258	negative regulation of cation channel activity	245	0.0512667	1	1	5.53925	0.36106	2	0.00198385	0.010989	1070	0.259197	1	1	3.36586	0.297101	1	16	0.00298507	0.0625	unnamed,unnamed	SRI
GO Biological Process	GO:0044710	single-organism metabolic process	246	0.0515051	1	1	1.22199	45.8269	56	0.251796	0.307692	1213	0.291545	1	1	1.0732	56.8391	61	3061	0.18209	0.0199281	unnamed,unnamed,unnamed,unnamed,unnamed,unnamed,unnamed,unnamed,unnamed,unnamed,unnamed,unnamed,unnamed,unnamed,unnamed,unnamed,unnamed,unnamed,unnamed,unnamed,unnamed,unnamed,unnamed,unnamed,unnamed,unnamed,unnamed,unnamed,unnamed,unnamed,unnamed,unnamed,unnamed,unnamed,unnamed,unnamed,unnamed,unnamed,unnamed,unnamed,unnamed,unnamed,unnamed,unnamed,unnamed,unnamed,unnamed,unnamed,unnamed,unnamed…	ABCG4,ACSM2A,ACSM2B,ADCY5,APOF,ARSK,ATP5G3,CHD1L,CHST3,CLN8,COX7A2L,DGUOK,DNAH17,ECI2,EGLN3,ENOX1,ENSG00000167774,EXT1,GDPD5,GLCE,GLS,GNAI2,GSK3B,GSTA2,IDH3B,IL1RN,IRS1,JHDM1D,LONP2,LPGAT1,MLYCD,MOXD1,NR1I2,PAPSS1,PDK1,PDP1,PDP2,PFKFB1,PLA2G15,PLA2G7,PPP1R3B,PRKD1,QDPR,RALBP1,RND3,RTN4IP1,SACM1L,SEPT9,SLC6A6,SLC7A6,SOAT1,SPOCK2,SPTSSA,ST20-MTHFS,ST8SIA2,STEAP4,SULF1,TET3,TNFRSF1A,TYW1,UCK2
GO Biological Process	GO:0015816	glycine transport	247	0.0516712	1	1	18.8515	0.0530463	1	0.000291463	0.00549451	545	0.12298	1	1	7.69339	0.129982	1	7	0.00298507	0.142857	unnamed	SLC6A20
GO Biological Process	GO:1900736	regulation of phospholipase C-activating G-protein coupled receptor signaling pathway	248	0.0520073	1	1	18.7264	0.0534007	1	0.00029341	0.00549451	135	0.0367938	1	1	26.9269	0.0371376	1	2	0.00298507	0.5	unnamed	BICD1
GO Biological Process	GO:0000160	phosphorelay signal transduction system	249	0.0522236	1	1	5.4816	0.364857	2	0.00200471	0.010989	55	0.0169259	1	1	9.79159	0.204257	2	11	0.00597015	0.181818	unnamed,unnamed	KCNH1,KCNH5
GO Biological Process	GO:0042278	purine nucleoside metabolic process	250	0.0522702	1	1	1.70091	7.05506	12	0.038764	0.0659341	1003	0.234931	1	1	1.27465	9.41439	12	507	0.0358209	0.0236686	unnamed,unnamed,unnamed,unnamed,unnamed,unnamed,unnamed,unnamed,unnamed,unnamed,unnamed,unnamed	ABCG4,ATP5G3,CHD1L,DGUOK,DNAH17,GNAI2,LONP2,MLYCD,PAPSS1,RALBP1,RND3,SEPT9
GO Biological Process	GO:0070165	positive regulation of adiponectin secretion	251	0.0528888	1	1	18.4058	0.0543306	1	0.00029852	0.00549451	135	0.0367938	1	1	26.9269	0.0371376	1	2	0.00298507	0.5	unnamed	C1QTNF3
GO Biological Process	GO:0051098	regulation of binding	252	0.0528934	1	1	1.96913	4.0627	8	0.0223225	0.043956	286	0.0632019	1	1	1.99458	3.50951	7	189	0.0208955	0.037037	unnamed,unnamed,unnamed,unnamed,unnamed,unnamed,unnamed,unnamed	GSK3B,HIPK2,LRPAP1,NEK2,PSEN1,SRI,TNKS
GO Biological Process	GO:0043276	anoikis	253	0.0529821	1	1	18.3725	0.0544291	1	0.000299061	0.00549451	301	0.0722378	1	1	13.4634	0.0742753	1	4	0.00298507	0.25	unnamed	BMF
GO Biological Process	GO:0097192	extrinsic apoptotic signaling pathway in absence of ligand	254	0.0534112	1	1	18.2208	0.0548822	1	0.000301551	0.00549451	394	0.089469	1	1	10.7707	0.0928441	1	5	0.00298507	0.2	unnamed	GSK3B
GO Biological Process	GO:0046887	positive regulation of hormone secretion	255	0.053769	1	1	2.47108	2.0234	5	0.0111176	0.0274725	264	0.0571973	1	1	2.76173	1.44837	4	78	0.0119403	0.0512821	unnamed,unnamed,unnamed,unnamed,unnamed	C1QTNF3,MYRIP,SOX4,SRI
GO Biological Process	GO:0046034	ATP metabolic process	256	0.0539192	1	1	2.23731	2.68179	6	0.0147351	0.032967	664	0.145708	1	1	1.69174	3.54664	6	191	0.0179105	0.0314136	unnamed,unnamed,unnamed,unnamed,unnamed,unnamed	ABCG4,ATP5G3,CHD1L,DNAH17,LONP2,RALBP1
GO Biological Process	GO:2000678	negative regulation of transcription regulatory region DNA binding	257	0.0539728	1	1	5.38019	0.371734	2	0.00204249	0.010989	816	0.186358	1	1	4.89579	0.204257	1	11	0.00298507	0.0909091	unnamed,unnamed	SRI
GO Biological Process	GO:0035922	foramen ovale closure	258	0.054048	1	1	18.0002	0.055555	1	0.000305247	0.00549451	135	0.0367938	1	1	26.9269	0.0371376	1	2	0.00298507	0.5	unnamed	GJA5
GO Biological Process	GO:0003193	pulmonary valve formation	258	0.054048	1	1	18.0002	0.055555	1	0.000305247	0.00549451	135	0.0367938	1	1	26.9269	0.0371376	1	2	0.00298507	0.5	unnamed	GJA5
GO Biological Process	GO:0070646	protein modification by small protein removal	260	0.0548409	1	1	2.82476	1.41605	4	0.0077805	0.021978	292	0.0686884	1	1	2.59536	1.54121	4	83	0.0119403	0.0481928	unnamed,unnamed,unnamed,unnamed	COPS8,OTUD5,SUPT3H,USP32
GO Biological Process	GO:0051297	centrosome organization	261	0.0556156	1	1	3.49869	0.857464	3	0.00471134	0.0164835	390	0.0893322	1	1	2.83441	1.05842	3	57	0.00895522	0.0526316	unnamed,unnamed,unnamed	ARHGEF10,CDK5RAP2,NEK2
GO Biological Process	GO:0048285	organelle fission	262	0.0560867	1	1	1.78645	5.59769	10	0.0307565	0.0549451	435	0.0945587	1	1	1.61239	6.20198	10	334	0.0298507	0.0299401	unnamed,unnamed,unnamed,unnamed,unnamed,unnamed,unnamed,unnamed,unnamed,unnamed	ARHGEF10,BUB1B,HGF,LRRCC1,MAP2K1,NEK2,PPP2R2B,SNX9,TIMELESS,TNKS
GO Biological Process	GO:0071638	negative regulation of monocyte chemotactic protein-1 production	263	0.0560984	1	1	17.3238	0.0577242	1	0.000317166	0.00549451	209	0.0546814	1	1	17.9512	0.0557064	1	3	0.00298507	0.333333	unnamed	C1QTNF3
GO Biological Process	GO:0010792	DNA double-strand break processing involved in repair via single-strand annealing	264	0.0562308	1	1	17.2818	0.0578645	1	0.000317937	0.00549451	301	0.0722378	1	1	13.4634	0.0742753	1	4	0.00298507	0.25	unnamed	SLX1A
GO Biological Process	GO:0042559	pteridine-containing compound biosynthetic process	265	0.056465	1	1	5.2439	0.381395	2	0.00209558	0.010989	193	0.0477526	1	1	5.66881	0.352807	2	19	0.00597015	0.105263	unnamed,unnamed	QDPR,ST20-MTHFS
GO Biological Process	GO:1901020	negative regulation of calcium ion transmembrane transporter activity	266	0.0565679	1	1	5.23847	0.381791	2	0.00209775	0.010989	1129	0.272965	1	1	3.16787	0.31567	1	17	0.00298507	0.0588235	unnamed,unnamed	SRI
GO Biological Process	GO:0032966	negative regulation of collagen biosynthetic process	267	0.0566626	1	1	17.1462	0.0583219	1	0.00032045	0.00549451	209	0.0546814	1	1	17.9512	0.0557064	1	3	0.00298507	0.333333	unnamed	CIITA
GO Biological Process	GO:0043045	DNA methylation involved in embryo development	268	0.0567515	1	1	17.1186	0.0584161	1	0.000320968	0.00549451	394	0.089469	1	1	10.7707	0.0928441	1	5	0.00298507	0.2	unnamed	TET3
GO Biological Process	GO:2001233	regulation of apoptotic signaling pathway	269	0.0570935	1	1	2.05036	3.41403	7	0.0187584	0.0384615	368	0.0832956	1	1	1.86622	3.7509	7	202	0.0208955	0.0346535	unnamed,unnamed,unnamed,unnamed,unnamed,unnamed,unnamed	ACKR3,BMF,GSK3B,HGF,ITGA6,SCG2,SIAH1
GO Biological Process	GO:0006413	translational initiation	270	0.0575234	1	1	2.77917	1.43928	4	0.00790813	0.021978	1214	0.291612	1	1	1.46541	2.72962	4	147	0.0119403	0.0272109	unnamed,unnamed,unnamed,unnamed	EIF1B,EIF4E,RPS28,RPS3
GO Biological Process	GO:0044238	primary metabolic process	271	0.057669	1	1	1.09824	110.177	121	0.605367	0.664835	1471	0.36536	1	1	1.02332	154.4	158	8315	0.471642	0.0190018	unnamed,unnamed,unnamed,unnamed,unnamed,unnamed,unnamed,unnamed,unnamed,unnamed,unnamed,unnamed,unnamed,unnamed,unnamed,unnamed,unnamed,unnamed,unnamed,unnamed,unnamed,unnamed,unnamed,unnamed,unnamed,unnamed,unnamed,unnamed,unnamed,unnamed,unnamed,unnamed,unnamed,unnamed,unnamed,unnamed,unnamed,unnamed,unnamed,unnamed,unnamed,unnamed,unnamed,unnamed,unnamed,unnamed,unnamed,unnamed,unnamed,unnamed…	ABCG4,ABI1,ACSM2A,ACSM2B,ADAM11,ADCY5,ADGB,APEH,APOF,ARID4B,ARSK,ASH1L,ATP5G3,BACE2,BDP1,BICD1,BRPF3,BUB1B,CDKAL1,CDY2B,CHD1L,CHST3,CIITA,CLN8,COPS8,CREB3L4,CTSH,DESI2,DGUOK,DNAH17,EBF4,ECI2,EGLN3,EIF1B,EIF4E,EOGT,EXT1,EYA2,FOXA2,G2E3,GADD45G,GALNT11,GDPD5,GLCE,GLS,GNAI2,GSK3B,GSTA2,GTF2H2,H3F3C,HHAT,HIPK2,IDH3B,IGF2BP3,IL1RN,IRF2BP2,IRS1,JHDM1D,KLF15,KMT2C,LHX4,LONP2,LPGAT1,LRP5,LRPAP1,MAP2K1,MA…
GO Biological Process	GO:1901657	glycosyl compound metabolic process	272	0.0577381	1	1	1.63282	7.96166	13	0.0437454	0.0714286	1100	0.260969	1	1	1.2304	10.5657	13	569	0.038806	0.0228471	unnamed,unnamed,unnamed,unnamed,unnamed,unnamed,unnamed,unnamed,unnamed,unnamed,unnamed,unnamed,unnamed	ABCG4,ATP5G3,CHD1L,DGUOK,DNAH17,GNAI2,LONP2,MLYCD,PAPSS1,RALBP1,RND3,SEPT9,UCK2
GO Biological Process	GO:0030148	sphingolipid biosynthetic process	273	0.0583199	1	1	2.76613	1.44606	4	0.0079454	0.021978	100	0.0252344	1	1	3.59025	1.11413	4	60	0.0119403	0.0666667	unnamed,unnamed,unnamed,unnamed	CLN8,PRKD1,SPTSSA,ST8SIA2
GO Biological Process	GO:0042489	negative regulation of odontogenesis of dentin-containing tooth	274	0.0583697	1	1	16.6299	0.0601326	1	0.000330399	0.00549451	57	0.0185688	1	1	53.8537	0.0185688	1	1	0.00298507	1	unnamed	TNFRSF11B
GO Biological Process	GO:0009161	ribonucleoside monophosphate metabolic process	275	0.0586617	1	1	2.03733	3.43588	7	0.0188785	0.0384615	653	0.14193	1	1	1.6249	4.30797	7	232	0.0208955	0.0301724	unnamed,unnamed,unnamed,unnamed,unnamed,unnamed,unnamed	ABCG4,ATP5G3,CHD1L,DNAH17,LONP2,RALBP1,UCK2
GO Biological Process	GO:0071827	plasma lipoprotein particle organization	276	0.0587212	1	1	5.12804	0.390013	2	0.00214293	0.010989	510	0.106506	1	1	3.59025	0.557064	2	30	0.00597015	0.0666667	unnamed,unnamed	PLA2G7,SOAT1
GO Biological Process	GO:0009141	nucleoside triphosphate metabolic process	277	0.0590145	1	1	1.71362	6.41917	11	0.0352701	0.0604396	1008	0.239672	1	1	1.28501	8.56022	11	461	0.0328358	0.0238612	unnamed,unnamed,unnamed,unnamed,unnamed,unnamed,unnamed,unnamed,unnamed,unnamed,unnamed	ABCG4,ATP5G3,CHD1L,DGUOK,DNAH17,GNAI2,LONP2,RALBP1,RND3,SEPT9,UCK2
GO Biological Process	GO:0006820	anion transport	278	0.0591531	1	1	1.7129	6.42184	11	0.0352848	0.0604396	531	0.118041	1	1	1.50353	7.31611	11	394	0.0328358	0.0279188	unnamed,unnamed,unnamed,unnamed,unnamed,unnamed,unnamed,unnamed,unnamed,unnamed,unnamed	CLIC5,CLN8,GLS,PSEN1,SLC15A4,SLC16A7,SLC22A8,SLC6A20,SLC6A6,SLC7A6,SLCO3A1
GO Biological Process	GO:0008361	regulation of cell size	279	0.05971	1	1	2.39639	2.08647	5	0.0114641	0.0274725	856	0.195424	1	1	1.97026	1.52264	3	82	0.00895522	0.0365854	unnamed,unnamed,unnamed,unnamed,unnamed	CLN8,DSCAM,IL7R
GO Biological Process	GO:0070163	regulation of adiponectin secretion	280	0.0599958	1	1	16.1654	0.0618604	1	0.000339892	0.00549451	209	0.0546814	1	1	17.9512	0.0557064	1	3	0.00298507	0.333333	unnamed	C1QTNF3
GO Biological Process	GO:1901564	organonitrogen compound metabolic process	281	0.0600336	1	1	1.31415	25.1113	33	0.137974	0.181319	430	0.0914069	1	1	1.25647	28.6517	36	1543	0.107463	0.0233312	unnamed,unnamed,unnamed,unnamed,unnamed,unnamed,unnamed,unnamed,unnamed,unnamed,unnamed,unnamed,unnamed,unnamed,unnamed,unnamed,unnamed,unnamed,unnamed,unnamed,unnamed,unnamed,unnamed,unnamed,unnamed,unnamed,unnamed,unnamed,unnamed,unnamed,unnamed,unnamed,unnamed	ABCG4,ADCY5,ARSK,ATP5G3,CHD1L,CHST3,CLN8,CTSH,DGUOK,DNAH17,EGLN3,EXT1,GLCE,GLS,GNAI2,GSTA2,IDH3B,LONP2,MLYCD,MOXD1,PAPSS1,PLA2G15,PRKD1,PSEN1,QDPR,RALBP1,RND3,SEPT9,SLC6A6,SLC7A6,SPOCK2,SPTSSA,ST20-MTHFS,ST8SIA2,TNFRSF1A,UCK2
GO Biological Process	GO:0015817	histidine transport	282	0.0601351	1	1	16.1268	0.0620086	1	0.000340707	0.00549451	209	0.0546814	1	1	17.9512	0.0557064	1	3	0.00298507	0.333333	unnamed	SLC15A4
GO Biological Process	GO:0003105	negative regulation of glomerular filtration	283	0.060289	1	1	16.0843	0.0621723	1	0.000341606	0.00549451	394	0.089469	1	1	10.7707	0.0928441	1	5	0.00298507	0.2	unnamed	UTS2R
GO Biological Process	GO:0045345	positive regulation of MHC class I biosynthetic process	284	0.0605874	1	1	16.0026	0.0624897	1	0.00034335	0.00549451	301	0.0722378	1	1	13.4634	0.0742753	1	4	0.00298507	0.25	unnamed	CIITA
GO Biological Process	GO:0007520	myoblast fusion	285	0.060803	1	1	5.02688	0.397861	2	0.00218605	0.010989	179	0.0389078	1	1	6.33573	0.31567	2	17	0.00597015	0.117647	unnamed,unnamed	GSK3B,KCNH1
GO Biological Process	GO:0043255	regulation of carbohydrate biosynthetic process	286	0.0608346	1	1	2.72636	1.46716	4	0.00806131	0.021978	123	0.0326281	1	1	3.31408	1.20697	4	65	0.0119403	0.0615385	unnamed,unnamed,unnamed,unnamed	C1QTNF3,GSK3B,IRS1,PPP1R3B
GO Biological Process	GO:0001306	age-dependent response to oxidative stress	287	0.0610864	1	1	15.8677	0.0630209	1	0.000346269	0.00549451	209	0.0546814	1	1	17.9512	0.0557064	1	3	0.00298507	0.333333	unnamed	CLN8
GO Biological Process	GO:0006085	acetyl-CoA biosynthetic process	288	0.061097	1	1	15.8649	0.0630322	1	0.000346331	0.00549451	474	0.106381	1	1	8.97562	0.111413	1	6	0.00298507	0.166667	unnamed	MLYCD
GO Biological Process	GO:2001244	positive regulation of intrinsic apoptotic signaling pathway	289	0.0611301	1	1	5.01145	0.399086	2	0.00219278	0.010989	452	0.100591	1	1	3.71405	0.538496	2	29	0.00597015	0.0689655	unnamed,unnamed	BMF,SIAH1
GO Biological Process	GO:0010044	response to aluminum ion	290	0.0612576	1	1	15.822	0.0632032	1	0.00034727	0.00549451	301	0.0722378	1	1	13.4634	0.0742753	1	4	0.00298507	0.25	unnamed	QDPR
GO Biological Process	GO:0010713	negative regulation of collagen metabolic process	291	0.0612828	1	1	15.8153	0.06323	1	0.000347418	0.00549451	301	0.0722378	1	1	13.4634	0.0742753	1	4	0.00298507	0.25	unnamed	CIITA
GO Biological Process	GO:0035574	histone H4-K20 demethylation	292	0.0614063	1	1	15.7824	0.0633616	1	0.000348141	0.00549451	135	0.0367938	1	1	26.9269	0.0371376	1	2	0.00298507	0.5	unnamed	JHDM1D
GO Biological Process	GO:0006886	intracellular protein transport	293	0.0615182	1	1	1.5827	8.84564	14	0.0486024	0.0769231	1269	0.303414	1	1	1.18661	10.9556	13	590	0.038806	0.0220339	unnamed,unnamed,unnamed,unnamed,unnamed,unnamed,unnamed,unnamed,unnamed,unnamed,unnamed,unnamed,unnamed,unnamed	APPBP2,COPG2,GSK3B,HSPA4,LONP2,MYRIP,PPP2R2B,RPS28,RPS3,SNX9,STX7,TNPO3,TOMM20
GO Biological Process	GO:0014719	satellite cell activation	294	0.0618704	1	1	15.6602	0.063856	1	0.000350857	0.00549451	135	0.0367938	1	1	26.9269	0.0371376	1	2	0.00298507	0.5	unnamed	MEGF10
GO Biological Process	GO:0051563	smooth endoplasmic reticulum calcium ion homeostasis	295	0.0619537	1	1	15.6385	0.0639447	1	0.000351345	0.00549451	135	0.0367938	1	1	26.9269	0.0371376	1	2	0.00298507	0.5	unnamed	PSEN1
GO Biological Process	GO:0018206	peptidyl-methionine modification	296	0.061988	1	1	15.6296	0.0639813	1	0.000351545	0.00549451	545	0.12298	1	1	7.69339	0.129982	1	7	0.00298507	0.142857	unnamed	METAP1
GO Biological Process	GO:0007195	adenylate cyclase-inhibiting dopamine receptor signaling pathway	297	0.0621313	1	1	15.5924	0.064134	1	0.000352384	0.00549451	394	0.089469	1	1	10.7707	0.0928441	1	5	0.00298507	0.2	unnamed	ADCY5
GO Biological Process	GO:0032835	glomerulus development	298	0.0622772	1	1	2.70444	1.47905	4	0.00812665	0.021978	36	0.00956088	1	1	4.787	0.835597	4	45	0.0119403	0.0888889	unnamed,unnamed,unnamed,unnamed	KLF15,NPHS2,PROM1,SULF1
GO Biological Process	GO:0009123	nucleoside monophosphate metabolic process	299	0.0630058	1	1	2.00311	3.49457	7	0.0192009	0.0384615	723	0.157909	1	1	1.57731	4.43795	7	239	0.0208955	0.0292887	unnamed,unnamed,unnamed,unnamed,unnamed,unnamed,unnamed	ABCG4,ATP5G3,CHD1L,DNAH17,LONP2,RALBP1,UCK2
GO Biological Process	GO:0042518	negative regulation of tyrosine phosphorylation of Stat3 protein	300	0.0631926	1	1	15.3219	0.0652659	1	0.000358604	0.00549451	394	0.089469	1	1	10.7707	0.0928441	1	5	0.00298507	0.2	unnamed	SOCS1
GO Biological Process	GO:0045040	protein import into mitochondrial outer membrane	301	0.0634328	1	1	15.262	0.0655223	1	0.000360012	0.00549451	301	0.0722378	1	1	13.4634	0.0742753	1	4	0.00298507	0.25	unnamed	HSPA4
GO Biological Process	GO:0060413	atrial septum morphogenesis	302	0.0635175	1	1	4.90248	0.407957	2	0.00224152	0.010989	84	0.0200646	1	1	8.97562	0.222826	2	12	0.00597015	0.166667	unnamed,unnamed	GJA5,SOX4
GO Biological Process	GO:1900165	negative regulation of interleukin-6 secretion	303	0.0636522	1	1	15.2076	0.0657564	1	0.000361299	0.00549451	209	0.0546814	1	1	17.9512	0.0557064	1	3	0.00298507	0.333333	unnamed	C1QTNF3
GO Biological Process	GO:0072385	minus-end-directed organelle transport along microtubule	304	0.0638264	1	1	15.1647	0.0659424	1	0.000362321	0.00549451	209	0.0546814	1	1	17.9512	0.0557064	1	3	0.00298507	0.333333	unnamed	BICD1
GO Biological Process	GO:0070286	axonemal dynein complex assembly	305	0.0638695	1	1	15.1542	0.0659884	1	0.000362574	0.00549451	679	0.155261	1	1	5.98375	0.167119	1	9	0.00298507	0.111111	unnamed	CCDC114
GO Biological Process	GO:0044743	intracellular protein transmembrane import	306	0.0641574	1	1	4.8743	0.410315	2	0.00225448	0.010989	452	0.100591	1	1	3.71405	0.538496	2	29	0.00597015	0.0689655	unnamed,unnamed	HSPA4,LONP2
GO Biological Process	GO:0010677	negative regulation of cellular carbohydrate metabolic process	307	0.0642541	1	1	4.87008	0.410671	2	0.00225643	0.010989	290	0.0673335	1	1	4.68293	0.427083	2	23	0.00597015	0.0869565	unnamed,unnamed	C1QTNF3,GSK3B
GO Biological Process	GO:0043654	recognition of apoptotic cell	308	0.0642767	1	1	15.0549	0.0664234	1	0.000364964	0.00549451	301	0.0722378	1	1	13.4634	0.0742753	1	4	0.00298507	0.25	unnamed	MEGF10
GO Biological Process	GO:0044027	hypermethylation of CpG island	309	0.0643216	1	1	15.0441	0.0664713	1	0.000365227	0.00549451	209	0.0546814	1	1	17.9512	0.0557064	1	3	0.00298507	0.333333	unnamed	GSK3B
GO Biological Process	GO:0031427	response to methotrexate	310	0.0643986	1	1	15.0255	0.0665536	1	0.000365679	0.00549451	394	0.089469	1	1	10.7707	0.0928441	1	5	0.00298507	0.2	unnamed	SLC22A8
GO Biological Process	GO:0043094	cellular metabolic compound salvage	311	0.0663024	1	1	4.78284	0.418162	2	0.00229759	0.010989	521	0.112512	1	1	3.47443	0.575633	2	31	0.00597015	0.0645161	unnamed,unnamed	DGUOK,UCK2
GO Biological Process	GO:0018193	peptidyl-amino acid modification	312	0.0664601	1	1	1.48835	11.422	17	0.0627584	0.0934066	110	0.0288369	1	1	1.63468	11.0113	18	593	0.0537313	0.0303541	unnamed,unnamed,unnamed,unnamed,unnamed,unnamed,unnamed,unnamed,unnamed,unnamed,unnamed,unnamed,unnamed,unnamed,unnamed,unnamed,unnamed	ABI1,ARID4B,BRPF3,CDY2B,EGLN3,GSK3B,HIPK2,MAP2K1,MAPK13,METAP1,PPIAL4C,PRKD1,SPOCK2,ST8SIA2,SUPT3H,TET3,TNKS,TPST1
GO Biological Process	GO:0043123	positive regulation of I-kappaB kinase/NF-kappaB cascade	313	0.0667208	1	1	2.31865	2.15642	5	0.0118485	0.0274725	605	0.136126	1	1	1.84431	2.71105	5	146	0.0149254	0.0342466	unnamed,unnamed,unnamed,unnamed,unnamed	GPR89A,PIM2,PRKD1,RBCK1,TNFRSF1A
GO Biological Process	GO:0009812	flavonoid metabolic process	314	0.0667487	1	1	14.4786	0.0690677	1	0.000379493	0.00549451	916	0.216313	1	1	4.1426	0.241395	1	13	0.00298507	0.0769231	unnamed	TNFRSF1A
GO Biological Process	GO:0042985	negative regulation of amyloid precursor protein biosynthetic process	315	0.0670637	1	1	14.4082	0.0694051	1	0.000381347	0.00549451	209	0.0546814	1	1	17.9512	0.0557064	1	3	0.00298507	0.333333	unnamed	BACE2
GO Biological Process	GO:0006734	NADH metabolic process	316	0.0671118	1	1	14.3975	0.0694566	1	0.00038163	0.00549451	545	0.12298	1	1	7.69339	0.129982	1	7	0.00298507	0.142857	unnamed	IDH3B
GO Biological Process	GO:0006383	transcription from RNA polymerase III promoter	317	0.0671708	1	1	4.74705	0.421314	2	0.00231491	0.010989	751	0.169815	1	1	2.69269	0.742753	2	40	0.00597015	0.05	unnamed,unnamed	BDP1,SNAPC5
GO Biological Process	GO:0044332	Wnt receptor signaling pathway involved in dorsal/ventral axis specification	318	0.0680356	1	1	14.1951	0.070447	1	0.000387072	0.00549451	301	0.0722378	1	1	13.4634	0.0742753	1	4	0.00298507	0.25	unnamed	LRP5
GO Biological Process	GO:0050881	musculoskeletal movement	319	0.06807	1	1	4.71072	0.424564	2	0.00233277	0.010989	351	0.077954	1	1	4.3083	0.46422	2	25	0.00597015	0.08	unnamed,unnamed	CLN8,HIPK2
GO Biological Process	GO:0008104	protein localization	320	0.0685553	1	1	1.31224	23.6238	31	0.129801	0.17033	1356	0.337077	1	1	1.09214	26.5534	29	1430	0.0865672	0.0202797	unnamed,unnamed,unnamed,unnamed,unnamed,unnamed,unnamed,unnamed,unnamed,unnamed,unnamed,unnamed,unnamed,unnamed,unnamed,unnamed,unnamed,unnamed,unnamed,unnamed,unnamed,unnamed,unnamed,unnamed,unnamed,unnamed,unnamed,unnamed,unnamed,unnamed,unnamed	APPBP2,BICD1,BUB1B,CDK5RAP2,CLIC5,COPG2,DNAJC15,DOK7,GPR89A,GSK3B,HSPA4,IRS1,LONP2,MYRIP,PPP2R2B,PSEN1,RPS28,RPS3,SCG2,SEC22A,SLC15A4,SNX11,SNX9,SRI,STX7,STXBP5,TNKS,TNPO3,TOMM20
GO Biological Process	GO:0046321	positive regulation of fatty acid oxidation	321	0.0686623	1	1	4.68717	0.426697	2	0.00234449	0.010989	84	0.0200646	1	1	8.97562	0.222826	2	12	0.00597015	0.166667	unnamed,unnamed	IRS1,MLYCD
GO Biological Process	GO:0031023	microtubule organizing center organization	322	0.068707	1	1	3.19983	0.937549	3	0.00515137	0.0164835	468	0.104251	1	1	2.64854	1.1327	3	61	0.00895522	0.0491803	unnamed,unnamed,unnamed	ARHGEF10,CDK5RAP2,NEK2
GO Biological Process	GO:0010842	retina layer formation	323	0.0695765	1	1	4.65142	0.429977	2	0.00236251	0.010989	98	0.0234254	1	1	8.28519	0.241395	2	13	0.00597015	0.153846	unnamed,unnamed	HIPK2,PROM1
GO Biological Process	GO:0042306	regulation of protein import into nucleus	324	0.0696331	1	1	2.09212	2.8679	6	0.0157577	0.032967	540	0.119878	1	1	1.92335	2.59963	5	140	0.0149254	0.0357143	unnamed,unnamed,unnamed,unnamed,unnamed,unnamed	C1QTNF3,GSK3B,RBCK1,SRI,TNFRSF1A
GO Biological Process	GO:0014037	Schwann cell differentiation	325	0.0697534	1	1	4.64458	0.43061	2	0.00236599	0.010989	369	0.0834481	1	1	4.1426	0.482789	2	26	0.00597015	0.0769231	unnamed,unnamed	ARHGEF10,NAB1
GO Biological Process	GO:0061304	retinal blood vessel morphogenesis	326	0.0697735	1	1	13.8288	0.0723128	1	0.000397323	0.00549451	209	0.0546814	1	1	17.9512	0.0557064	1	3	0.00298507	0.333333	unnamed	LRP5
GO Biological Process	GO:0015031	protein transport	327	0.0698146	1	1	1.38421	16.6159	23	0.0912963	0.126374	1477	0.367368	1	1	1.09096	20.1657	22	1086	0.0656716	0.0202578	unnamed,unnamed,unnamed,unnamed,unnamed,unnamed,unnamed,unnamed,unnamed,unnamed,unnamed,unnamed,unnamed,unnamed,unnamed,unnamed,unnamed,unnamed,unnamed,unnamed,unnamed,unnamed,unnamed	APPBP2,COPG2,DNAJC15,GPR89A,GSK3B,HSPA4,LONP2,MYRIP,PPP2R2B,PSEN1,RPS28,RPS3,SCG2,SEC22A,SLC15A4,SNX11,SNX9,STX7,STXBP5,TNKS,TNPO3,TOMM20
GO Biological Process	GO:0033673	negative regulation of kinase activity	328	0.0699645	1	1	1.95333	3.58362	7	0.0196902	0.0384615	262	0.0563499	1	1	2.04878	3.41666	7	184	0.0208955	0.0380435	unnamed,unnamed,unnamed,unnamed,unnamed,unnamed,unnamed	CAMK2N1,FOXA2,GADD45G,GSK3B,LRP5,PSEN1,SOCS1
GO Biological Process	GO:0051066	dihydrobiopterin metabolic process	329	0.070256	1	1	13.7303	0.0728314	1	0.000400173	0.00549451	209	0.0546814	1	1	17.9512	0.0557064	1	3	0.00298507	0.333333	unnamed	QDPR
GO Biological Process	GO:0009791	post-embryonic development	330	0.0705484	1	1	2.08483	2.87793	6	0.0158128	0.032967	513	0.106553	1	1	2.22077	1.80117	4	97	0.0119403	0.0412371	unnamed,unnamed,unnamed,unnamed,unnamed,unnamed	DSCAM,PSEN1,SEMA3C,TAPT1
GO Biological Process	GO:0008298	intracellular mRNA localization	331	0.0705682	1	1	13.6673	0.0731672	1	0.000402017	0.00549451	474	0.106381	1	1	8.97562	0.111413	1	6	0.00298507	0.166667	unnamed	BICD1
GO Biological Process	GO:0070212	protein poly-ADP-ribosylation	332	0.0710355	1	1	13.5741	0.0736698	1	0.000404779	0.00549451	209	0.0546814	1	1	17.9512	0.0557064	1	3	0.00298507	0.333333	unnamed	TNKS
GO Biological Process	GO:1900222	negative regulation of beta-amyloid clearance	333	0.0710915	1	1	13.563	0.0737301	1	0.000405111	0.00549451	209	0.0546814	1	1	17.9512	0.0557064	1	3	0.00298507	0.333333	unnamed	LRPAP1
GO Biological Process	GO:1901030	positive regulation of mitochondrial outer membrane permeabilization	334	0.0713304	1	1	13.5159	0.0739872	1	0.000406523	0.00549451	545	0.12298	1	1	7.69339	0.129982	1	7	0.00298507	0.142857	unnamed	GSK3B
GO Biological Process	GO:0070213	protein auto-ADP-ribosylation	335	0.0713774	1	1	13.5066	0.0740378	1	0.000406801	0.00549451	135	0.0367938	1	1	26.9269	0.0371376	1	2	0.00298507	0.5	unnamed	TNKS
GO Biological Process	GO:0006672	ceramide metabolic process	336	0.0715748	1	1	3.14428	0.954113	3	0.00524238	0.0164835	468	0.104251	1	1	2.64854	1.1327	3	61	0.00895522	0.0491803	unnamed,unnamed,unnamed	CLN8,PLA2G15,ST8SIA2
GO Biological Process	GO:0050920	regulation of chemotaxis	337	0.0715777	1	1	2.07675	2.88912	6	0.0158743	0.032967	617	0.138248	1	1	2.01322	1.98686	4	107	0.0119403	0.0373832	unnamed,unnamed,unnamed,unnamed,unnamed,unnamed	DSCAM,PLA2G7,PRKD1,SCG2
GO Biological Process	GO:0046835	carbohydrate phosphorylation	338	0.0716118	1	1	13.4607	0.0742901	1	0.000408188	0.00549451	619	0.139272	1	1	6.73172	0.148551	1	8	0.00298507	0.125	unnamed	PFKFB1
GO Biological Process	GO:0048522	positive regulation of cellular process	339	0.0716298	1	1	1.15972	62.0837	72	0.341119	0.395604	716	0.156646	1	1	1.12331	61.4256	69	3308	0.20597	0.0208585	unnamed,unnamed,unnamed,unnamed,unnamed,unnamed,unnamed,unnamed,unnamed,unnamed,unnamed,unnamed,unnamed,unnamed,unnamed,unnamed,unnamed,unnamed,unnamed,unnamed,unnamed,unnamed,unnamed,unnamed,unnamed,unnamed,unnamed,unnamed,unnamed,unnamed,unnamed,unnamed,unnamed,unnamed,unnamed,unnamed,unnamed,unnamed,unnamed,unnamed,unnamed,unnamed,unnamed,unnamed,unnamed,unnamed,unnamed,unnamed,unnamed,unnamed…	ABI1,ACKR3,ADCY5,ARHGEF10,BCL9,BMF,C1QTNF3,CDK5RAP2,CIITA,CORO1A,CREB3L4,CTSH,DKK2,DOK7,DSCAM,EIF4E,FOXA2,GADD45G,GNAI2,GPR89A,GSK3B,GTF2H2,HGF,HIPK2,IL1RN,IL7R,IRS1,ITGA6,JHDM1D,KLF15,LDB2,LRP5,LRRTM3,MAP2K1,MAPKAP1,MLYCD,MYRIP,NR1I2,NRXN3,PIM2,PLA2G7,PPP2R2B,PRKD1,PROM1,PSEN1,RASGEF1A,RASGRF1,RBCK1,RPS3,SATB2,SCG2,SIAH1,SKAP1,SMAD5,SOAT1,SOX4,SPOCK2,SRI,STXBP5,SULF1,SUPT3H,TET3,TNFRSF1A,TNKS,TR…
GO Biological Process	GO:0007067	mitosis	340	0.0717563	1	1	1.76578	5.09688	9	0.0280049	0.0494506	544	0.121322	1	1	1.57365	5.7192	9	308	0.0268657	0.0292208	unnamed,unnamed,unnamed,unnamed,unnamed,unnamed,unnamed,unnamed,unnamed	ARHGEF10,BUB1B,HGF,LRRCC1,MAP2K1,NEK2,SNX9,TIMELESS,TNKS
GO Biological Process	GO:0000103	sulfate assimilation	341	0.0719151	1	1	13.4018	0.0746168	1	0.000409982	0.00549451	209	0.0546814	1	1	17.9512	0.0557064	1	3	0.00298507	0.333333	unnamed	PAPSS1
GO Biological Process	GO:0051224	negative regulation of protein transport	342	0.0722025	1	1	2.2642	2.20828	5	0.0121334	0.0274725	673	0.151875	1	1	1.94067	2.06114	4	111	0.0119403	0.036036	unnamed,unnamed,unnamed,unnamed,unnamed	C1QTNF3,GSK3B,SOX4,SRI
GO Biological Process	GO:0045343	regulation of MHC class I biosynthetic process	343	0.0722508	1	1	13.3372	0.0749784	1	0.000411969	0.00549451	474	0.106381	1	1	8.97562	0.111413	1	6	0.00298507	0.166667	unnamed	CIITA
GO Biological Process	GO:0010985	negative regulation of lipoprotein particle clearance	344	0.072633	1	1	13.2643	0.0753903	1	0.000414232	0.00549451	545	0.12298	1	1	7.69339	0.129982	1	7	0.00298507	0.142857	unnamed	LRPAP1
GO Biological Process	GO:0042532	negative regulation of tyrosine phosphorylation of STAT protein	345	0.0730956	1	1	13.1771	0.0758891	1	0.000416973	0.00549451	474	0.106381	1	1	8.97562	0.111413	1	6	0.00298507	0.166667	unnamed	SOCS1
GO Biological Process	GO:0046822	regulation of nucleocytoplasmic transport	346	0.0731522	1	1	1.9323	3.62263	7	0.0199046	0.0384615	526	0.112583	1	1	1.82555	3.28668	6	177	0.0179105	0.0338983	unnamed,unnamed,unnamed,unnamed,unnamed,unnamed,unnamed	C1QTNF3,GSK3B,RBCK1,SOX4,SRI,TNFRSF1A
GO Biological Process	GO:0023014	signal transduction by phosphorylation	347	0.0736856	1	1	3.10522	0.966114	3	0.00530832	0.0164835	45	0.0133443	1	1	5.98375	0.501358	3	27	0.00895522	0.111111	unnamed,unnamed,unnamed	KCNH1,KCNH5,MAP2K1
GO Biological Process	GO:0006200	ATP catabolic process	348	0.0739407	1	1	2.24793	2.22427	5	0.0122212	0.0274725	675	0.153293	1	1	1.7715	2.82246	5	152	0.0149254	0.0328947	unnamed,unnamed,unnamed,unnamed,unnamed	ABCG4,CHD1L,DNAH17,LONP2,RALBP1
GO Biological Process	GO:0060600	dichotomous subdivision of an epithelial terminal unit	349	0.0741026	1	1	4.48421	0.44601	2	0.0024506	0.010989	48	0.0140189	1	1	10.7707	0.185688	2	10	0.00597015	0.2	unnamed,unnamed	CTSH,SEMA3C
GO Biological Process	GO:0086019	cell-cell signaling involved in cardiac conduction	350	0.0742198	1	1	4.48008	0.446421	2	0.00245286	0.010989	118	0.0307764	1	1	7.1805	0.278532	2	15	0.00597015	0.133333	unnamed,unnamed	GJA5,GJC1
GO Biological Process	GO:0045912	negative regulation of carbohydrate metabolic process	351	0.0744991	1	1	4.47028	0.447399	2	0.00245824	0.010989	382	0.0890564	1	1	3.98916	0.501358	2	27	0.00597015	0.0740741	unnamed,unnamed	C1QTNF3,GSK3B
GO Biological Process	GO:0014816	satellite cell differentiation	352	0.0745444	1	1	12.9111	0.0774526	1	0.000425564	0.00549451	301	0.0722378	1	1	13.4634	0.0742753	1	4	0.00298507	0.25	unnamed	MEGF10
GO Biological Process	GO:0034047	regulation of protein phosphatase type 2A activity	353	0.0745445	1	1	12.9111	0.0774527	1	0.000425564	0.00549451	301	0.0722378	1	1	13.4634	0.0742753	1	4	0.00298507	0.25	unnamed	PPP2R2B
GO Biological Process	GO:1900180	regulation of protein localization to nucleus	354	0.0752859	1	1	2.04869	2.9287	6	0.0160917	0.032967	592	0.130605	1	1	1.86992	2.67391	5	144	0.0149254	0.0347222	unnamed,unnamed,unnamed,unnamed,unnamed,unnamed	C1QTNF3,GSK3B,RBCK1,SRI,TNFRSF1A
GO Biological Process	GO:0006835	dicarboxylic acid transport	355	0.0753896	1	1	3.07475	0.97569	3	0.00536093	0.0164835	365	0.0822376	1	1	2.93748	1.02128	3	55	0.00895522	0.0545455	unnamed,unnamed,unnamed	CLN8,GLS,PSEN1
GO Biological Process	GO:0044092	negative regulation of molecular function	356	0.0759541	1	1	1.40974	14.187	20	0.0779508	0.10989	514	0.106811	1	1	1.35141	14.7994	20	797	0.0597015	0.0250941	unnamed,unnamed,unnamed,unnamed,unnamed,unnamed,unnamed,unnamed,unnamed,unnamed,unnamed,unnamed,unnamed,unnamed,unnamed,unnamed,unnamed,unnamed,unnamed,unnamed	BICD1,BUB1B,CAMK2N1,CLN8,FOXA2,GADD45G,GNAI2,GSK3B,HGF,LRP5,LRPAP1,NEK2,PSEN1,RBCK1,RPS3,SERPINB1,SERPINB9,SOCS1,SRI,TNKS
GO Biological Process	GO:0000320	re-entry into mitotic cell cycle	357	0.0760279	1	1	12.6492	0.0790563	1	0.000434375	0.00549451	209	0.0546814	1	1	17.9512	0.0557064	1	3	0.00298507	0.333333	unnamed	GSK3B
GO Biological Process	GO:1900825	regulation of membrane depolarization involved in regulation of cardiac muscle cell action potential	358	0.076078	1	1	12.6405	0.0791105	1	0.000434673	0.00549451	301	0.0722378	1	1	13.4634	0.0742753	1	4	0.00298507	0.25	unnamed	GJA5
GO Biological Process	GO:2000465	regulation of glycogen (starch) synthase activity	359	0.0762662	1	1	12.6081	0.0793141	1	0.000435792	0.00549451	545	0.12298	1	1	7.69339	0.129982	1	7	0.00298507	0.142857	unnamed	GSK3B
GO Biological Process	GO:0002768	immune response-regulating cell surface receptor signaling pathway	360	0.0765804	1	1	1.68302	5.94171	10	0.0326468	0.0549451	199	0.0494919	1	1	1.82555	5.4778	10	295	0.0298507	0.0338983	unnamed,unnamed,unnamed,unnamed,unnamed,unnamed,unnamed,unnamed,unnamed,unnamed	ABI1,FCGR1B,GSK3B,IRS1,MAP2K1,MAPKAP1,PSEN1,RBCK1,SKAP1,WIPF3
GO Biological Process	GO:0018205	peptidyl-lysine modification	361	0.0773517	1	1	2.21725	2.25504	5	0.0123904	0.0274725	602	0.133353	1	1	1.85702	2.69248	5	145	0.0149254	0.0344828	unnamed,unnamed,unnamed,unnamed,unnamed	ARID4B,BRPF3,CDY2B,SUPT3H,TET3
GO Biological Process	GO:0000768	syncytium formation by plasma membrane fusion	362	0.0778917	1	1	4.35551	0.459188	2	0.00252301	0.010989	187	0.043245	1	1	5.98375	0.334239	2	18	0.00597015	0.111111	unnamed,unnamed	GSK3B,KCNH1
GO Biological Process	GO:0060075	regulation of resting membrane potential	363	0.0779908	1	1	12.318	0.0811819	1	0.000446055	0.00549451	209	0.0546814	1	1	17.9512	0.0557064	1	3	0.00298507	0.333333	unnamed	PSEN1
GO Biological Process	GO:0003294	atrial ventricular junction remodeling	364	0.0780537	1	1	12.3077	0.0812502	1	0.00044643	0.00549451	135	0.0367938	1	1	26.9269	0.0371376	1	2	0.00298507	0.5	unnamed	GJA5
GO Biological Process	GO:0033875	ribonucleoside bisphosphate metabolic process	365	0.0793729	1	1	4.30771	0.464284	2	0.00255101	0.010989	608	0.137338	1	1	3.07736	0.649909	2	35	0.00597015	0.0571429	unnamed,unnamed	MLYCD,PAPSS1
GO Biological Process	GO:0034032	purine nucleoside bisphosphate metabolic process	365	0.0793729	1	1	4.30771	0.464284	2	0.00255101	0.010989	608	0.137338	1	1	3.07736	0.649909	2	35	0.00597015	0.0571429	unnamed,unnamed	MLYCD,PAPSS1
GO Biological Process	GO:0010823	negative regulation of mitochondrion organization	367	0.0793849	1	1	4.30733	0.464325	2	0.00255124	0.010989	281	0.0622203	1	1	4.89579	0.408514	2	22	0.00597015	0.0909091	unnamed,unnamed	HGF,MALSU1
GO Biological Process	GO:0035356	cellular triglyceride homeostasis	368	0.0797061	1	1	12.0419	0.0830432	1	0.000456282	0.00549451	394	0.089469	1	1	10.7707	0.0928441	1	5	0.00298507	0.2	unnamed	C1QTNF3
GO Biological Process	GO:0065002	intracellular protein transmembrane transport	369	0.0798406	1	1	4.29289	0.465886	2	0.00255982	0.010989	584	0.124774	1	1	3.26386	0.612771	2	33	0.00597015	0.0606061	unnamed,unnamed	HSPA4,LONP2
GO Biological Process	GO:0048584	positive regulation of response to stimulus	370	0.0803887	1	1	1.2855	24.893	32	0.136775	0.175824	447	0.0993149	1	1	1.27817	23.471	30	1264	0.0895522	0.0237342	unnamed,unnamed,unnamed,unnamed,unnamed,unnamed,unnamed,unnamed,unnamed,unnamed,unnamed,unnamed,unnamed,unnamed,unnamed,unnamed,unnamed,unnamed,unnamed,unnamed,unnamed,unnamed,unnamed,unnamed,unnamed,unnamed,unnamed,unnamed,unnamed,unnamed,unnamed,unnamed	ABI1,ACKR3,BMF,C1QTNF3,DKK2,DSCAM,GPR89A,HGF,HIPK2,IL1RN,IRS1,MAP2K1,MAPK13,PIM2,PLA2G7,PRKD1,PSEN1,RASGEF1A,RASGRF1,RBCK1,SCG2,SIAH1,SKAP1,SOX4,SULF1,TNFRSF1A,TNKS,TRAF7,UTS2R,WIPF3
GO Biological Process	GO:0032459	regulation of protein oligomerization	371	0.0804496	1	1	4.27379	0.467969	2	0.00257126	0.010989	340	0.0725803	1	1	4.48781	0.445652	2	24	0.00597015	0.0833333	unnamed,unnamed	BMF,SNX9
GO Biological Process	GO:0051125	regulation of actin nucleation	372	0.0806948	1	1	11.8881	0.0841177	1	0.000462185	0.00549451	619	0.139272	1	1	6.73172	0.148551	1	8	0.00298507	0.125	unnamed	CORO1A
GO Biological Process	GO:0070198	protein localization to chromosome, telomeric region	373	0.0807417	1	1	11.8809	0.0841687	1	0.000462465	0.00549451	474	0.106381	1	1	8.97562	0.111413	1	6	0.00298507	0.166667	unnamed	TNKS
GO Biological Process	GO:0040017	positive regulation of locomotion	374	0.0807656	1	1	1.61846	6.79657	11	0.0373438	0.0604396	200	0.0502258	1	1	1.89329	4.75362	9	256	0.0268657	0.0351562	unnamed,unnamed,unnamed,unnamed,unnamed,unnamed,unnamed,unnamed,unnamed,unnamed,unnamed	CORO1A,CTSH,DSCAM,HGF,IRS1,MAP2K1,PLA2G7,PRKD1,SCG2
GO Biological Process	GO:2000971	negative regulation of detection of glucose	375	0.0807701	1	1	11.8765	0.0841995	1	0.000462635	0.00549451	57	0.0185688	1	1	53.8537	0.0185688	1	1	0.00298507	1	unnamed	FOXA2
GO Biological Process	GO:2000976	regulation of transcription from RNA polymerase II promoter involved in detection of glucose	375	0.0807701	1	1	11.8765	0.0841995	1	0.000462635	0.00549451	57	0.0185688	1	1	53.8537	0.0185688	1	1	0.00298507	1	unnamed	FOXA2
GO Biological Process	GO:0000433	negative regulation of transcription from RNA polymerase II promoter by glucose	375	0.0807701	1	1	11.8765	0.0841995	1	0.000462635	0.00549451	57	0.0185688	1	1	53.8537	0.0185688	1	1	0.00298507	1	unnamed	FOXA2
GO Biological Process	GO:0071453	cellular response to oxygen levels	378	0.0810275	1	1	2.46586	1.62215	4	0.00891292	0.021978	445	0.0977664	1	1	2.29165	1.74547	4	94	0.0119403	0.0425532	unnamed,unnamed,unnamed,unnamed	EGLN3,HIPK2,PDK1,UCK2
GO Biological Process	GO:0031326	regulation of cellular biosynthetic process	379	0.0811917	1	1	1.1519	62.5052	72	0.343435	0.395604	90	0.0212027	1	1	1.22624	69.3174	85	3733	0.253731	0.0227699	unnamed,unnamed,unnamed,unnamed,unnamed,unnamed,unnamed,unnamed,unnamed,unnamed,unnamed,unnamed,unnamed,unnamed,unnamed,unnamed,unnamed,unnamed,unnamed,unnamed,unnamed,unnamed,unnamed,unnamed,unnamed,unnamed,unnamed,unnamed,unnamed,unnamed,unnamed,unnamed,unnamed,unnamed,unnamed,unnamed,unnamed,unnamed,unnamed,unnamed,unnamed,unnamed,unnamed,unnamed,unnamed,unnamed,unnamed,unnamed,unnamed,unnamed…	ARID4B,ASH1L,BACE2,BCL9,BDP1,BICD1,C1QTNF3,CDK5RAP2,CIITA,CREB3L4,EBF4,EGLN3,EIF1B,EIF4E,ENSG00000267173,EYA2,FOXA2,GNAI2,GSK3B,GTF2H2,HGF,HIPK2,HSBP1,IGF2BP3,IRF2BP2,IRS1,ITGA6,JHDM1D,KLF15,KMT2C,LDB2,LHX4,LRP5,MALSU1,MAP2K1,MAPK13,METAP1,NAB1,NGDN,NR1I2,OVOL3,PDK1,PDP1,PDP2,PIM2,PPP1R3B,PRKD1,PSEN1,RBCK1,RPS3,SAMD11,SATB2,SKAP1,SMAD5,SNAPC5,SOAT1,SOX13,SOX4,SUPT3H,TET3,TIMELESS,TNFRSF1A,TNKS,TR…
GO Biological Process	GO:0043029	T cell homeostasis	380	0.08123	1	1	4.24962	0.47063	2	0.00258588	0.010989	521	0.112512	1	1	3.47443	0.575633	2	31	0.00597015	0.0645161	unnamed,unnamed	CHST3,CORO1A
GO Biological Process	GO:0044211	CTP salvage	381	0.0816156	1	1	11.7482	0.0851194	1	0.000467689	0.00549451	209	0.0546814	1	1	17.9512	0.0557064	1	3	0.00298507	0.333333	unnamed	UCK2
GO Biological Process	GO:0044763	single-organism cellular process	382	0.081893	1	1	1.06268	136.448	145	0.749713	0.796703	2130	0.600238	1	1	0.990585	187.768	186	10112	0.555224	0.018394	unnamed,unnamed,unnamed,unnamed,unnamed,unnamed,unnamed,unnamed,unnamed,unnamed,unnamed,unnamed,unnamed,unnamed,unnamed,unnamed,unnamed,unnamed,unnamed,unnamed,unnamed,unnamed,unnamed,unnamed,unnamed,unnamed,unnamed,unnamed,unnamed,unnamed,unnamed,unnamed,unnamed,unnamed,unnamed,unnamed,unnamed,unnamed,unnamed,unnamed,unnamed,unnamed,unnamed,unnamed,unnamed,unnamed,unnamed,unnamed,unnamed,unnamed…	ABCG4,ABI1,ACKR3,ACSM2B,ADAM11,ADCY5,APPBP2,ARHGEF10,ARID4B,ASH1L,ATP5G3,BCL2A1,BCL9,BICD1,BMF,BRPF3,BSN,BUB1B,C1QTNF3,CAMSAP2,CASKIN1,CDH16,CDHR3,CDK5RAP2,CDY2B,CHD1L,CIITA,CLIC5,CLN8,COPG2,CORO1A,CTNNA3,CTSH,CYTH1,DEFB4B,DGUOK,DKK2,DNAH17,DOK7,DSCAM,EGLN3,EIF4E,EMP3,EXT1,EYA2,FCGR1B,FOXA2,FXYD4,G2E3,GADD45G,GAPVD1,GDPD5,GJA5,GJA8,GJC1,GLS,GNAI2,GPR62,GPR89A,GRIA2,GSK3B,GSTA2,GTF2H2,H3F3C,HGF,HH…
GO Biological Process	GO:0045014	negative regulation of transcription by glucose	383	0.082221	1	1	11.6579	0.0857784	1	0.00047131	0.00549451	135	0.0367938	1	1	26.9269	0.0371376	1	2	0.00298507	0.5	unnamed	FOXA2
GO Biological Process	GO:0071557	histone H3-K27 demethylation	384	0.0823651	1	1	11.6366	0.0859354	1	0.000472172	0.00549451	209	0.0546814	1	1	17.9512	0.0557064	1	3	0.00298507	0.333333	unnamed	JHDM1D
GO Biological Process	GO:0061097	regulation of protein tyrosine kinase activity	385	0.0827315	1	1	2.95308	1.01589	3	0.00558181	0.0164835	272	0.059488	1	1	3.36586	0.891303	3	48	0.00895522	0.0625	unnamed,unnamed,unnamed	ABI1,DOK7,PSEN1
GO Biological Process	GO:0001845	phagolysosome assembly	386	0.0828446	1	1	11.5663	0.0864578	1	0.000475043	0.00549451	619	0.139272	1	1	6.73172	0.148551	1	8	0.00298507	0.125	unnamed	CORO1A
GO Biological Process	GO:0001894	tissue homeostasis	387	0.0830959	1	1	2.16896	2.30525	5	0.0126662	0.0274725	295	0.0690796	1	1	2.28194	2.19112	5	118	0.0149254	0.0423729	unnamed,unnamed,unnamed,unnamed,unnamed	CLN8,CORO1A,CTSH,LDB2,PROM1
GO Biological Process	GO:0000432	positive regulation of transcription from RNA polymerase II promoter by glucose	388	0.0837457	1	1	11.4364	0.0874404	1	0.000480442	0.00549451	209	0.0546814	1	1	17.9512	0.0557064	1	3	0.00298507	0.333333	unnamed	FOXA2
GO Biological Process	GO:0044262	cellular carbohydrate metabolic process	389	0.0837843	1	1	2.16343	2.31114	5	0.0126986	0.0274725	515	0.107086	1	1	1.99458	2.50679	5	135	0.0149254	0.037037	unnamed,unnamed,unnamed,unnamed,unnamed	EXT1,GDPD5,GSK3B,PFKFB1,PPP1R3B
GO Biological Process	GO:0007175	negative regulation of epidermal growth factor-activated receptor activity	390	0.0838474	1	1	11.4219	0.0875513	1	0.000481051	0.00549451	619	0.139272	1	1	6.73172	0.148551	1	8	0.00298507	0.125	unnamed	PSEN1
GO Biological Process	GO:0006807	nitrogen compound metabolic process	391	0.0838782	1	1	1.12863	75.3125	85	0.413805	0.467033	1512	0.377582	1	1	1.03074	97.9876	101	5277	0.301492	0.0191397	unnamed,unnamed,unnamed,unnamed,unnamed,unnamed,unnamed,unnamed,unnamed,unnamed,unnamed,unnamed,unnamed,unnamed,unnamed,unnamed,unnamed,unnamed,unnamed,unnamed,unnamed,unnamed,unnamed,unnamed,unnamed,unnamed,unnamed,unnamed,unnamed,unnamed,unnamed,unnamed,unnamed,unnamed,unnamed,unnamed,unnamed,unnamed,unnamed,unnamed,unnamed,unnamed,unnamed,unnamed,unnamed,unnamed,unnamed,unnamed,unnamed,unnamed…	ABCG4,ADCY5,ARID4B,ARSK,ASH1L,ATP5G3,BDP1,BICD1,CDKAL1,CHD1L,CHST3,CIITA,CLN8,CREB3L4,CTSH,DGUOK,DNAH17,EBF4,EGLN3,EIF4E,EXT1,EYA2,FOXA2,GADD45G,GLCE,GLS,GNAI2,GSK3B,GSTA2,GTF2H2,H3F3C,HIPK2,IDH3B,IRF2BP2,JHDM1D,KLF15,KMT2C,LHX4,LONP2,MAPK13,MLYCD,MOXD1,NAB1,NR1I2,OVOL3,PAPSS1,PARP3,PLA2G15,PRKD1,PRPF4B,PSEN1,QDPR,RALBP1,RBCK1,RBM25,RBMS1,RND3,RPS28,RPS3,SATB2,SEPT9,SLC6A6,SLC7A6,SLX1A,SMAD5,SMN2…
GO Biological Process	GO:0042483	negative regulation of odontogenesis	392	0.0838962	1	1	11.4149	0.0876045	1	0.000481344	0.00549451	135	0.0367938	1	1	26.9269	0.0371376	1	2	0.00298507	0.5	unnamed	TNFRSF11B
GO Biological Process	GO:0009167	purine ribonucleoside monophosphate metabolic process	393	0.0839089	1	1	1.98899	3.01661	6	0.0165748	0.032967	946	0.217092	1	1	1.48904	4.02943	6	217	0.0179105	0.0276498	unnamed,unnamed,unnamed,unnamed,unnamed,unnamed	ABCG4,ATP5G3,CHD1L,DNAH17,LONP2,RALBP1
GO Biological Process	GO:0009126	purine nucleoside monophosphate metabolic process	394	0.0842033	1	1	1.98707	3.01952	6	0.0165908	0.032967	951	0.220052	1	1	1.48221	4.048	6	218	0.0179105	0.0275229	unnamed,unnamed,unnamed,unnamed,unnamed,unnamed	ABCG4,ATP5G3,CHD1L,DNAH17,LONP2,RALBP1
GO Biological Process	GO:0009169	purine ribonucleoside monophosphate catabolic process	395	0.084343	1	1	2.15898	2.31591	5	0.0127248	0.0274725	739	0.165214	1	1	1.72608	2.89674	5	156	0.0149254	0.0320513	unnamed,unnamed,unnamed,unnamed,unnamed	ABCG4,CHD1L,DNAH17,LONP2,RALBP1
GO Biological Process	GO:0030155	regulation of cell adhesion	396	0.0843766	1	1	1.56679	7.65896	12	0.0420822	0.0659341	377	0.0852374	1	1	1.70064	5.29211	9	285	0.0268657	0.031579	unnamed,unnamed,unnamed,unnamed,unnamed,unnamed,unnamed,unnamed,unnamed,unnamed,unnamed,unnamed	CYTH1,DSCAM,FOXA2,GSK3B,IL1RN,ITGA6,MAP2K1,SPOCK2,TGFBI
GO Biological Process	GO:0032321	positive regulation of Rho GTPase activity	397	0.0845505	1	1	2.42854	1.64708	4	0.00904988	0.021978	277	0.0616601	1	1	2.69269	1.48551	4	80	0.0119403	0.05	unnamed,unnamed,unnamed,unnamed	GSK3B,PREX2,RALBP1,RASGRF1
GO Biological Process	GO:0060005	vestibular reflex	398	0.0846074	1	1	11.3147	0.0883808	1	0.000485609	0.00549451	209	0.0546814	1	1	17.9512	0.0557064	1	3	0.00298507	0.333333	unnamed	TMC1
GO Biological Process	GO:0009128	purine nucleoside monophosphate catabolic process	399	0.0846854	1	1	2.15627	2.31882	5	0.0127408	0.0274725	747	0.168251	1	1	1.71509	2.9153	5	157	0.0149254	0.0318471	unnamed,unnamed,unnamed,unnamed,unnamed	ABCG4,CHD1L,DNAH17,LONP2,RALBP1
GO Biological Process	GO:0071391	cellular response to estrogen stimulus	400	0.0847393	1	1	4.14507	0.482501	2	0.0026511	0.010989	265	0.0572477	1	1	5.12893	0.389945	2	21	0.00597015	0.0952381	unnamed,unnamed	SERPINB9,TNFRSF1A
GO Biological Process	GO:0034501	protein localization to kinetochore	401	0.0855704	1	1	11.1816	0.0894328	1	0.000491389	0.00549451	619	0.139272	1	1	6.73172	0.148551	1	8	0.00298507	0.125	unnamed	BUB1B
GO Biological Process	GO:0042986	positive regulation of amyloid precursor protein biosynthetic process	402	0.0857349	1	1	11.1592	0.0896126	1	0.000492377	0.00549451	135	0.0367938	1	1	26.9269	0.0371376	1	2	0.00298507	0.5	unnamed	SOAT1
GO Biological Process	GO:0033132	negative regulation of glucokinase activity	403	0.085798	1	1	11.1506	0.0896817	1	0.000492756	0.00549451	135	0.0367938	1	1	26.9269	0.0371376	1	2	0.00298507	0.5	unnamed	FOXA2
GO Biological Process	GO:0015871	choline transport	404	0.0860985	1	1	11.1098	0.0900102	1	0.000494562	0.00549451	474	0.106381	1	1	8.97562	0.111413	1	6	0.00298507	0.166667	unnamed	PSEN1
GO Biological Process	GO:0031648	protein destabilization	405	0.0864293	1	1	4.09699	0.488163	2	0.00268221	0.010989	193	0.0477526	1	1	5.66881	0.352807	2	19	0.00597015	0.105263	unnamed,unnamed	CTSH,SIAH1
GO Biological Process	GO:0009125	nucleoside monophosphate catabolic process	406	0.0865028	1	1	2.1421	2.33416	5	0.012825	0.0274725	791	0.17439	1	1	1.69351	2.95244	5	159	0.0149254	0.0314465	unnamed,unnamed,unnamed,unnamed,unnamed	ABCG4,CHD1L,DNAH17,LONP2,RALBP1
GO Biological Process	GO:0001913	T cell mediated cytotoxicity	407	0.0866509	1	1	11.0358	0.0906145	1	0.000497882	0.00549451	474	0.106381	1	1	8.97562	0.111413	1	6	0.00298507	0.166667	unnamed	CTSH
GO Biological Process	GO:0042987	amyloid precursor protein catabolic process	408	0.0871325	1	1	10.9719	0.0911417	1	0.000500778	0.00549451	816	0.186358	1	1	4.89579	0.204257	1	11	0.00298507	0.0909091	unnamed	PSEN1
GO Biological Process	GO:0016568	chromatin modification	409	0.0873039	1	1	1.52506	8.52423	13	0.0468365	0.0714286	367	0.0832189	1	1	1.53868	8.44881	13	455	0.038806	0.0285714	unnamed,unnamed,unnamed,unnamed,unnamed,unnamed,unnamed,unnamed,unnamed,unnamed,unnamed,unnamed,unnamed	ARID4B,ASH1L,BRPF3,CDY2B,CHD1L,EYA2,FOXA2,JHDM1D,KMT2C,SATB2,SUPT3H,TET3,WDR82
GO Biological Process	GO:0090151	establishment of protein localization to mitochondrial membrane	410	0.0879257	1	1	10.8683	0.0920105	1	0.000505552	0.00549451	545	0.12298	1	1	7.69339	0.129982	1	7	0.00298507	0.142857	unnamed	HSPA4
GO Biological Process	GO:0006543	glutamine catabolic process	411	0.0879504	1	1	10.8651	0.0920376	1	0.000505701	0.00549451	301	0.0722378	1	1	13.4634	0.0742753	1	4	0.00298507	0.25	unnamed	GLS
GO Biological Process	GO:0010388	cullin deneddylation	412	0.0880358	1	1	10.8541	0.0921312	1	0.000506215	0.00549451	679	0.155261	1	1	5.98375	0.167119	1	9	0.00298507	0.111111	unnamed	COPS8
GO Biological Process	GO:0045822	negative regulation of heart contraction	413	0.0885882	1	1	4.03757	0.495347	2	0.00272169	0.010989	1178	0.286478	1	1	2.99187	0.334239	1	18	0.00298507	0.0555556	unnamed,unnamed	SRI
GO Biological Process	GO:0015942	formate metabolic process	414	0.0890531	1	1	10.7242	0.0932467	1	0.000512345	0.00549451	545	0.12298	1	1	7.69339	0.129982	1	7	0.00298507	0.142857	unnamed	ST20-MTHFS
GO Biological Process	GO:0009144	purine nucleoside triphosphate metabolic process	415	0.0893846	1	1	1.63195	6.12763	10	0.0336683	0.0549451	1276	0.307169	1	1	1.21841	8.20742	10	442	0.0298507	0.0226244	unnamed,unnamed,unnamed,unnamed,unnamed,unnamed,unnamed,unnamed,unnamed,unnamed	ABCG4,ATP5G3,CHD1L,DGUOK,DNAH17,GNAI2,LONP2,RALBP1,RND3,SEPT9
GO Biological Process	GO:0009199	ribonucleoside triphosphate metabolic process	416	0.0897756	1	1	1.63051	6.13305	10	0.0336981	0.0549451	1282	0.309573	1	1	1.21566	8.22598	10	443	0.0298507	0.0225734	unnamed,unnamed,unnamed,unnamed,unnamed,unnamed,unnamed,unnamed,unnamed,unnamed	ABCG4,ATP5G3,CHD1L,DNAH17,GNAI2,LONP2,RALBP1,RND3,SEPT9,UCK2
GO Biological Process	GO:1900119	positive regulation of execution phase of apoptosis	417	0.0898205	1	1	10.6282	0.0940891	1	0.000516973	0.00549451	474	0.106381	1	1	8.97562	0.111413	1	6	0.00298507	0.166667	unnamed	RPS3
GO Biological Process	GO:0021515	cell differentiation in spinal cord	418	0.0898205	1	1	2.3761	1.68343	4	0.00924961	0.021978	47	0.0137521	1	1	4.3083	0.928441	4	50	0.0119403	0.08	unnamed,unnamed,unnamed,unnamed	CLN8,GDPD5,LHX4,SOX4
GO Biological Process	GO:0051988	regulation of attachment of spindle microtubules to kinetochore	419	0.0900015	1	1	10.6058	0.0942879	1	0.000518065	0.00549451	619	0.139272	1	1	6.73172	0.148551	1	8	0.00298507	0.125	unnamed	NEK2
GO Biological Process	GO:0048813	dendrite morphogenesis	420	0.0900905	1	1	2.84454	1.05465	3	0.0057948	0.0164835	1839	0.491059	1	1	1.49594	0.668477	1	36	0.00298507	0.0277778	unnamed,unnamed,unnamed	DSCAM
GO Biological Process	GO:0051534	negative regulation of NFAT protein import into nucleus	421	0.0901653	1	1	10.5856	0.0944678	1	0.000519054	0.00549451	301	0.0722378	1	1	13.4634	0.0742753	1	4	0.00298507	0.25	unnamed	GSK3B
GO Biological Process	GO:0072393	microtubule anchoring at microtubule organizing center	422	0.0902763	1	1	10.572	0.0945897	1	0.000519724	0.00549451	474	0.106381	1	1	8.97562	0.111413	1	6	0.00298507	0.166667	unnamed	BICD1
GO Biological Process	GO:0007098	centrosome cycle	423	0.0904351	1	1	3.98842	0.501451	2	0.00275523	0.010989	510	0.106506	1	1	3.59025	0.557064	2	30	0.00597015	0.0666667	unnamed,unnamed	ARHGEF10,NEK2
GO Biological Process	GO:0001505	regulation of neurotransmitter levels	424	0.0904396	1	1	2.11254	2.36682	5	0.0130045	0.0274725	207	0.052585	1	1	2.47036	2.024	5	109	0.0149254	0.0458716	unnamed,unnamed,unnamed,unnamed,unnamed	CLN8,GLS,NRXN3,PSEN1,STX7
GO Biological Process	GO:0009889	regulation of biosynthetic process	425	0.0906287	1	1	1.14491	62.8868	72	0.345532	0.395604	102	0.025482	1	1	1.21647	69.8744	85	3763	0.253731	0.0225884	unnamed,unnamed,unnamed,unnamed,unnamed,unnamed,unnamed,unnamed,unnamed,unnamed,unnamed,unnamed,unnamed,unnamed,unnamed,unnamed,unnamed,unnamed,unnamed,unnamed,unnamed,unnamed,unnamed,unnamed,unnamed,unnamed,unnamed,unnamed,unnamed,unnamed,unnamed,unnamed,unnamed,unnamed,unnamed,unnamed,unnamed,unnamed,unnamed,unnamed,unnamed,unnamed,unnamed,unnamed,unnamed,unnamed,unnamed,unnamed,unnamed,unnamed…	ARID4B,ASH1L,BACE2,BCL9,BDP1,BICD1,C1QTNF3,CDK5RAP2,CIITA,CREB3L4,EBF4,EGLN3,EIF1B,EIF4E,ENSG00000267173,EYA2,FOXA2,GNAI2,GSK3B,GTF2H2,HGF,HIPK2,HSBP1,IGF2BP3,IRF2BP2,IRS1,ITGA6,JHDM1D,KLF15,KMT2C,LDB2,LHX4,LRP5,MALSU1,MAP2K1,MAPK13,METAP1,NAB1,NGDN,NR1I2,OVOL3,PDK1,PDP1,PDP2,PIM2,PPP1R3B,PRKD1,PSEN1,RBCK1,RPS3,SAMD11,SATB2,SKAP1,SMAD5,SNAPC5,SOAT1,SOX13,SOX4,SUPT3H,TET3,TIMELESS,TNFRSF1A,TNKS,TR…
GO Biological Process	GO:0007091	metaphase/anaphase transition of mitotic cell cycle	426	0.0906832	1	1	10.5222	0.0950369	1	0.000522181	0.00549451	545	0.12298	1	1	7.69339	0.129982	1	7	0.00298507	0.142857	unnamed	BUB1B
GO Biological Process	GO:0045184	establishment of protein localization	427	0.0907779	1	1	1.3417	17.1425	23	0.0941895	0.126374	1599	0.410506	1	1	1.06545	20.6485	22	1112	0.0656716	0.0197842	unnamed,unnamed,unnamed,unnamed,unnamed,unnamed,unnamed,unnamed,unnamed,unnamed,unnamed,unnamed,unnamed,unnamed,unnamed,unnamed,unnamed,unnamed,unnamed,unnamed,unnamed,unnamed,unnamed	APPBP2,COPG2,DNAJC15,GPR89A,GSK3B,HSPA4,LONP2,MYRIP,PPP2R2B,PSEN1,RPS28,RPS3,SCG2,SEC22A,SLC15A4,SNX11,SNX9,STX7,STXBP5,TNKS,TNPO3,TOMM20
GO Biological Process	GO:0048313	Golgi inheritance	428	0.0908241	1	1	10.5051	0.0951918	1	0.000523032	0.00549451	301	0.0722378	1	1	13.4634	0.0742753	1	4	0.00298507	0.25	unnamed	MAP2K1
GO Biological Process	GO:0006163	purine nucleotide metabolic process	429	0.0910486	1	1	1.51408	8.58608	13	0.0471763	0.0714286	1062	0.25704	1	1	1.23474	10.5285	13	567	0.038806	0.0229277	unnamed,unnamed,unnamed,unnamed,unnamed,unnamed,unnamed,unnamed,unnamed,unnamed,unnamed,unnamed,unnamed	ABCG4,ADCY5,ATP5G3,CHD1L,DGUOK,DNAH17,GNAI2,LONP2,MLYCD,PAPSS1,RALBP1,RND3,SEPT9
GO Biological Process	GO:0034379	very-low-density lipoprotein particle assembly	430	0.0914387	1	1	10.4311	0.0958676	1	0.000526745	0.00549451	619	0.139272	1	1	6.73172	0.148551	1	8	0.00298507	0.125	unnamed	SOAT1
GO Biological Process	GO:0046015	regulation of transcription by glucose	431	0.0915922	1	1	10.4127	0.0960366	1	0.000527674	0.00549451	394	0.089469	1	1	10.7707	0.0928441	1	5	0.00298507	0.2	unnamed	FOXA2
GO Biological Process	GO:0071704	organic substance metabolic process	432	0.0917471	1	1	1.08133	112.824	122	0.619915	0.67033	1806	0.477021	1	1	1.00638	158.986	160	8562	0.477612	0.0186872	unnamed,unnamed,unnamed,unnamed,unnamed,unnamed,unnamed,unnamed,unnamed,unnamed,unnamed,unnamed,unnamed,unnamed,unnamed,unnamed,unnamed,unnamed,unnamed,unnamed,unnamed,unnamed,unnamed,unnamed,unnamed,unnamed,unnamed,unnamed,unnamed,unnamed,unnamed,unnamed,unnamed,unnamed,unnamed,unnamed,unnamed,unnamed,unnamed,unnamed,unnamed,unnamed,unnamed,unnamed,unnamed,unnamed,unnamed,unnamed,unnamed,unnamed…	ABCG4,ABI1,ACKR3,ACSM2A,ACSM2B,ADAM11,ADCY5,ADGB,APEH,APOF,ARID4B,ARSK,ASH1L,ATP5G3,BACE2,BDP1,BICD1,BRPF3,BUB1B,CDKAL1,CDY2B,CHD1L,CHST3,CIITA,CLN8,COPS8,CREB3L4,CTSH,DESI2,DGUOK,DNAH17,EBF4,ECI2,EGLN3,EIF1B,EIF4E,EOGT,EXT1,EYA2,FOXA2,G2E3,GADD45G,GALNT11,GDPD5,GLCE,GLS,GNAI2,GSK3B,GSTA2,GTF2H2,H3F3C,HHAT,HIPK2,IDH3B,IGF2BP3,IL1RN,IRF2BP2,IRS1,JHDM1D,KLF15,KMT2C,LHX4,LONP2,LPGAT1,LRP5,LRPAP1,MAP…
GO Biological Process	GO:0050796	regulation of insulin secretion	433	0.0922058	1	1	1.82423	3.83723	7	0.0210837	0.0384615	285	0.0628467	1	1	2.13988	2.80389	6	151	0.0179105	0.0397351	unnamed,unnamed,unnamed,unnamed,unnamed,unnamed,unnamed	FOXA2,IRS1,LRP5,MYRIP,SOX4,SRI
GO Biological Process	GO:0006468	protein phosphorylation	434	0.0923403	1	1	1.38807	13.6881	19	0.0752091	0.104396	287	0.0639511	1	1	1.47995	12.1626	18	655	0.0537313	0.0274809	unnamed,unnamed,unnamed,unnamed,unnamed,unnamed,unnamed,unnamed,unnamed,unnamed,unnamed,unnamed,unnamed,unnamed,unnamed,unnamed,unnamed,unnamed,unnamed	ABI1,BUB1B,DGUOK,GSK3B,GTF2H2,HIPK2,MAP2K1,MAPK13,NEK2,PDK1,PIM2,PPP4R1,PRKD1,PRPF4B,SMAD5,STK32A,TNKS,TRPM7
GO Biological Process	GO:0010824	regulation of centrosome duplication	435	0.0923588	1	1	3.93879	0.50777	2	0.00278994	0.010989	126	0.0347488	1	1	6.73172	0.297101	2	16	0.00597015	0.125	unnamed,unnamed	CDK5RAP2,TMEM67
GO Biological Process	GO:0048245	eosinophil chemotaxis	436	0.0924173	1	1	10.3151	0.0969448	1	0.000532664	0.00549451	679	0.155261	1	1	5.98375	0.167119	1	9	0.00298507	0.111111	unnamed	SCG2
GO Biological Process	GO:0030201	heparan sulfate proteoglycan metabolic process	437	0.0925742	1	1	2.81049	1.06743	3	0.005865	0.0164835	31	0.00853209	1	1	7.0244	0.427083	3	23	0.00895522	0.130435	unnamed,unnamed,unnamed	EXT1,GLCE,SULF1
GO Biological Process	GO:0002931	response to ischemia	438	0.0933463	1	1	10.2074	0.0979683	1	0.000538287	0.00549451	545	0.12298	1	1	7.69339	0.129982	1	7	0.00298507	0.142857	unnamed	MLYCD
GO Biological Process	GO:0021517	ventral spinal cord development	439	0.0936163	1	1	2.34059	1.70897	4	0.00938995	0.021978	27	0.00688472	1	1	5.25402	0.761321	4	41	0.0119403	0.097561	unnamed,unnamed,unnamed,unnamed	CLN8,GDPD5,LHX4,SOX4
GO Biological Process	GO:0043122	regulation of I-kappaB kinase/NF-kappaB cascade	440	0.0951304	1	1	1.92076	3.12376	6	0.0171635	0.032967	792	0.174491	1	1	1.59962	3.7509	6	202	0.0179105	0.029703	unnamed,unnamed,unnamed,unnamed,unnamed,unnamed	C1QTNF3,GPR89A,PIM2,PRKD1,RBCK1,TNFRSF1A
GO Biological Process	GO:0072677	eosinophil migration	441	0.0951654	1	1	10.0024	0.0999756	1	0.000549317	0.00549451	755	0.170955	1	1	5.38537	0.185688	1	10	0.00298507	0.1	unnamed	SCG2
GO Biological Process	GO:0043933	macromolecular complex subunit organization	442	0.095329	1	1	1.306	19.9081	26	0.109385	0.142857	1122	0.270845	1	1	1.13687	23.7495	27	1279	0.080597	0.0211102	unnamed,unnamed,unnamed,unnamed,unnamed,unnamed,unnamed,unnamed,unnamed,unnamed,unnamed,unnamed,unnamed,unnamed,unnamed,unnamed,unnamed,unnamed,unnamed,unnamed,unnamed,unnamed,unnamed,unnamed,unnamed,unnamed	ABI1,ARHGEF10,BICD1,BUB1B,C1QTNF3,CCDC114,CORO1A,GJA8,GLS,H3F3C,HSPA4,KCNG3,KCTD7,MAP2K1,NEK2,PDE4DIP,PLA2G7,RPS28,RPS3,SEPT9,SLC7A6,SMN2,SNRPE,SNX9,SOAT1,TNFRSF1A,TNKS
GO Biological Process	GO:0009201	ribonucleoside triphosphate biosynthetic process	443	0.0958858	1	1	3.85167	0.519255	2	0.00285305	0.010989	1124	0.272135	1	1	1.95832	1.02128	2	55	0.00597015	0.0363636	unnamed,unnamed	ATP5G3,UCK2
GO Biological Process	GO:0003093	regulation of glomerular filtration	444	0.0960609	1	1	9.9044	0.100965	1	0.000554754	0.00549451	679	0.155261	1	1	5.98375	0.167119	1	9	0.00298507	0.111111	unnamed	UTS2R
GO Biological Process	GO:2001242	regulation of intrinsic apoptotic signaling pathway	445	0.0961348	1	1	2.76371	1.0855	3	0.00596427	0.0164835	725	0.158541	1	1	2.18326	1.37409	3	74	0.00895522	0.0405405	unnamed,unnamed,unnamed	ACKR3,BMF,SIAH1
GO Biological Process	GO:0036089	cleavage furrow formation	446	0.0963862	1	1	9.86923	0.101325	1	0.000556731	0.00549451	545	0.12298	1	1	7.69339	0.129982	1	7	0.00298507	0.142857	unnamed	SNX9
GO Biological Process	GO:0042753	positive regulation of circadian rhythm	447	0.0968696	1	1	9.81742	0.10186	1	0.000559669	0.00549451	619	0.139272	1	1	6.73172	0.148551	1	8	0.00298507	0.125	unnamed	UTS2R
GO Biological Process	GO:0046467	membrane lipid biosynthetic process	448	0.0973671	1	1	2.30717	1.73373	4	0.00952598	0.021978	445	0.0977664	1	1	2.29165	1.74547	4	94	0.0119403	0.0425532	unnamed,unnamed,unnamed,unnamed	CLN8,PRKD1,SPTSSA,ST8SIA2
GO Biological Process	GO:0009259	ribonucleotide metabolic process	449	0.0978404	1	1	1.49523	8.69432	13	0.047771	0.0714286	1041	0.245388	1	1	1.24795	10.4171	13	561	0.038806	0.0231729	unnamed,unnamed,unnamed,unnamed,unnamed,unnamed,unnamed,unnamed,unnamed,unnamed,unnamed,unnamed,unnamed	ABCG4,ADCY5,ATP5G3,CHD1L,DNAH17,GNAI2,LONP2,MLYCD,PAPSS1,RALBP1,RND3,SEPT9,UCK2
GO Biological Process	GO:0006515	misfolded or incompletely synthesized protein catabolic process	450	0.0981019	1	1	9.68763	0.103224	1	0.000567167	0.00549451	755	0.170955	1	1	5.38537	0.185688	1	10	0.00298507	0.1	unnamed	LONP2
GO Biological Process	GO:0001756	somitogenesis	451	0.0981108	1	1	2.30072	1.73858	4	0.00955266	0.021978	106	0.0266228	1	1	3.53139	1.1327	4	61	0.0119403	0.0655738	unnamed,unnamed,unnamed,unnamed	ABI1,FOXA2,PSEN1,SEMA3C
GO Biological Process	GO:0010524	positive regulation of calcium ion transport into cytosol	452	0.0981858	1	1	3.79738	0.526678	2	0.00289384	0.010989	1654	0.430364	1	1	1.79512	0.557064	1	30	0.00298507	0.0333333	unnamed,unnamed	SRI
GO Biological Process	GO:0043414	macromolecule methylation	453	0.0983776	1	1	2.0572	2.43049	5	0.0133544	0.0274725	727	0.159208	1	1	1.7485	2.8596	5	154	0.0149254	0.0324675	unnamed,unnamed,unnamed,unnamed,unnamed	ARID4B,ASH1L,KMT2C,TET3,WDR82
GO Biological Process	GO:0006000	fructose metabolic process	454	0.0987768	1	1	9.61791	0.103973	1	0.000571278	0.00549451	816	0.186358	1	1	4.89579	0.204257	1	11	0.00298507	0.0909091	unnamed	PFKFB1
GO Biological Process	GO:0010561	negative regulation of glycoprotein biosynthetic process	455	0.0994365	1	1	9.55069	0.104705	1	0.000575299	0.00549451	619	0.139272	1	1	6.73172	0.148551	1	8	0.00298507	0.125	unnamed	BACE2
GO Biological Process	GO:0045721	negative regulation of gluconeogenesis	456	0.099516	1	1	9.54265	0.104793	1	0.000575784	0.00549451	619	0.139272	1	1	6.73172	0.148551	1	8	0.00298507	0.125	unnamed	C1QTNF3
GO Biological Process	GO:0006949	syncytium formation	457	0.0998484	1	1	3.7593	0.532013	2	0.00292315	0.010989	265	0.0572477	1	1	5.12893	0.389945	2	21	0.00597015	0.0952381	unnamed,unnamed	GSK3B,KCNH1
GO Biological Process	GO:0006983	ER overload response	458	0.0998958	1	1	9.50441	0.105214	1	0.0005781	0.00549451	755	0.170955	1	1	5.38537	0.185688	1	10	0.00298507	0.1	unnamed	GSK3B
GO Biological Process	GO:0010519	negative regulation of phospholipase activity	459	0.100061	1	1	9.4879	0.105397	1	0.000579106	0.00549451	301	0.0722378	1	1	13.4634	0.0742753	1	4	0.00298507	0.25	unnamed	BICD1
GO Biological Process	GO:0051641	cellular localization	460	0.100275	1	1	1.2417	28.1872	35	0.154875	0.192308	1773	0.466465	1	1	1.02549	32.1798	33	1733	0.0985075	0.0190421	unnamed,unnamed,unnamed,unnamed,unnamed,unnamed,unnamed,unnamed,unnamed,unnamed,unnamed,unnamed,unnamed,unnamed,unnamed,unnamed,unnamed,unnamed,unnamed,unnamed,unnamed,unnamed,unnamed,unnamed,unnamed,unnamed,unnamed,unnamed,unnamed,unnamed,unnamed,unnamed,unnamed,unnamed,unnamed	APPBP2,BICD1,BRPF3,BUB1B,CDK5RAP2,COPG2,DOK7,EIF4E,GLS,GSK3B,HGF,HSPA4,IL1RN,IRS1,LONP2,MAP2K1,MYRIP,NRXN3,PPP2R2B,PRKD1,PSEN1,RPS28,RPS3,SCG2,SCRN1,SEC22A,SNX9,SRI,STX7,STXBP5,TNKS,TNPO3,TOMM20
GO Biological Process	GO:0046600	negative regulation of centriole replication	461	0.100518	1	1	9.44237	0.105906	1	0.000581899	0.00549451	209	0.0546814	1	1	17.9512	0.0557064	1	3	0.00298507	0.333333	unnamed	CDK5RAP2
GO Biological Process	GO:0001705	ectoderm formation	462	0.100571	1	1	9.43717	0.105964	1	0.00058222	0.00549451	135	0.0367938	1	1	26.9269	0.0371376	1	2	0.00298507	0.5	unnamed	FOXA2
GO Biological Process	GO:1901028	regulation of mitochondrial outer membrane permeabilization	463	0.101854	1	1	3.71461	0.538414	2	0.00295832	0.010989	655	0.14372	1	1	2.99187	0.668477	2	36	0.00597015	0.0555556	unnamed,unnamed	BMF,GSK3B
GO Biological Process	GO:0016080	synaptic vesicle targeting	464	0.102558	1	1	9.24427	0.108175	1	0.000594369	0.00549451	301	0.0722378	1	1	13.4634	0.0742753	1	4	0.00298507	0.25	unnamed	PSEN1
GO Biological Process	GO:2000761	positive regulation of N-terminal peptidyl-lysine acetylation	465	0.102676	1	1	9.23307	0.108306	1	0.00059509	0.00549451	57	0.0185688	1	1	53.8537	0.0185688	1	1	0.00298507	1	unnamed	SOX4
GO Biological Process	GO:0030578	PML body organization	466	0.102962	1	1	9.20601	0.108625	1	0.000596839	0.00549451	301	0.0722378	1	1	13.4634	0.0742753	1	4	0.00298507	0.25	unnamed	HIPK2
GO Biological Process	GO:0006729	tetrahydrobiopterin biosynthetic process	467	0.103105	1	1	9.19253	0.108784	1	0.000597714	0.00549451	474	0.106381	1	1	8.97562	0.111413	1	6	0.00298507	0.166667	unnamed	QDPR
GO Biological Process	GO:0042558	pteridine-containing compound metabolic process	468	0.104219	1	1	3.66354	0.545921	2	0.00299956	0.010989	584	0.124774	1	1	3.26386	0.612771	2	33	0.00597015	0.0606061	unnamed,unnamed	QDPR,ST20-MTHFS
GO Biological Process	GO:1901576	organic substance biosynthetic process	469	0.10432	1	1	1.13416	64.365	73	0.353654	0.401099	1318	0.324652	1	1	1.05018	78.0819	82	4205	0.244776	0.0195006	unnamed,unnamed,unnamed,unnamed,unnamed,unnamed,unnamed,unnamed,unnamed,unnamed,unnamed,unnamed,unnamed,unnamed,unnamed,unnamed,unnamed,unnamed,unnamed,unnamed,unnamed,unnamed,unnamed,unnamed,unnamed,unnamed,unnamed,unnamed,unnamed,unnamed,unnamed,unnamed,unnamed,unnamed,unnamed,unnamed,unnamed,unnamed,unnamed,unnamed,unnamed,unnamed,unnamed,unnamed,unnamed,unnamed,unnamed,unnamed,unnamed,unnamed…	ADCY5,ARID4B,ASH1L,ATP5G3,BDP1,CHST3,CIITA,CLN8,CREB3L4,DGUOK,EBF4,EIF1B,EIF4E,EOGT,EXT1,EYA2,FOXA2,GALNT11,GLCE,GLS,GSTA2,GTF2H2,HHAT,HIPK2,IGF2BP3,IRF2BP2,JHDM1D,KLF15,KMT2C,LHX4,LPGAT1,MAPK13,MLYCD,NAB1,NR1I2,OVOL3,PAPSS1,PARP3,PFKFB1,PRKD1,PSEN1,QDPR,RBCK1,RBMS1,RPS28,RPS3,SACM1L,SATB2,SMAD5,SNAPC5,SNRPE,SOX13,SOX4,SPTSSA,ST20-MTHFS,ST8SIA2,SUPT3H,TET3,TIMELESS,TNKS,TRAF7,UCK2,ZBTB7B,ZFHX2,ZN…
GO Biological Process	GO:0051402	neuron apoptotic process	470	0.104779	1	1	3.6517	0.54769	2	0.00300929	0.010989	452	0.100591	1	1	3.71405	0.538496	2	29	0.00597015	0.0689655	unnamed,unnamed	PSEN1,SIAH1
GO Biological Process	GO:0048539	bone marrow development	471	0.104882	1	1	9.02801	0.110766	1	0.000608607	0.00549451	474	0.106381	1	1	8.97562	0.111413	1	6	0.00298507	0.166667	unnamed	LRP5
GO Biological Process	GO:0046825	regulation of protein export from nucleus	472	0.105242	1	1	3.64199	0.54915	2	0.00301731	0.010989	351	0.077954	1	1	4.3083	0.46422	2	25	0.00597015	0.08	unnamed,unnamed	GSK3B,SOX4
GO Biological Process	GO:0003283	atrial septum development	473	0.105356	1	1	3.6396	0.549512	2	0.00301929	0.010989	126	0.0347488	1	1	6.73172	0.297101	2	16	0.00597015	0.125	unnamed,unnamed	GJA5,SOX4
GO Biological Process	GO:0003056	regulation of vascular smooth muscle contraction	474	0.105632	1	1	8.96026	0.111604	1	0.000613209	0.00549451	301	0.0722378	1	1	13.4634	0.0742753	1	4	0.00298507	0.25	unnamed	MAP2K1
GO Biological Process	GO:0007229	integrin-mediated signaling pathway	475	0.105811	1	1	2.2373	1.78787	4	0.00982347	0.021978	362	0.0812753	1	1	2.4479	1.63406	4	88	0.0119403	0.0454546	unnamed,unnamed,unnamed,unnamed	ADAM11,ITGA6,ITGB6,PRKD1
GO Biological Process	GO:0019693	ribose phosphate metabolic process	476	0.105848	1	1	1.47457	8.81613	13	0.0484403	0.0714286	1059	0.255084	1	1	1.23692	10.5099	13	566	0.038806	0.0229682	unnamed,unnamed,unnamed,unnamed,unnamed,unnamed,unnamed,unnamed,unnamed,unnamed,unnamed,unnamed,unnamed	ABCG4,ADCY5,ATP5G3,CHD1L,DNAH17,GNAI2,LONP2,MLYCD,PAPSS1,RALBP1,RND3,SEPT9,UCK2
GO Biological Process	GO:0048593	camera-type eye morphogenesis	477	0.105981	1	1	1.86276	3.22103	6	0.017698	0.032967	466	0.103585	1	1	2.2439	1.78261	4	96	0.0119403	0.0416667	unnamed,unnamed,unnamed,unnamed,unnamed,unnamed	DSCAM,HIPK2,LRP5,PROM1
GO Biological Process	GO:0021895	cerebral cortex neuron differentiation	478	0.106283	1	1	3.62035	0.552432	2	0.00303534	0.010989	187	0.043245	1	1	5.98375	0.334239	2	18	0.00597015	0.111111	unnamed,unnamed	GDPD5,PSEN1
GO Biological Process	GO:0045494	photoreceptor cell maintenance	479	0.10681	1	1	3.60954	0.554088	2	0.00304444	0.010989	452	0.100591	1	1	3.71405	0.538496	2	29	0.00597015	0.0689655	unnamed,unnamed	CLN8,PROM1
GO Biological Process	GO:0010984	regulation of lipoprotein particle clearance	480	0.107003	1	1	8.83889	0.113136	1	0.000621628	0.00549451	916	0.216313	1	1	4.1426	0.241395	1	13	0.00298507	0.0769231	unnamed	LRPAP1
GO Biological Process	GO:0043467	regulation of generation of precursor metabolites and energy	481	0.107228	1	1	2.63133	1.14011	3	0.00626432	0.0164835	450	0.100433	1	1	2.69269	1.11413	3	60	0.00895522	0.05	unnamed,unnamed,unnamed	GSK3B,IRS1,PPP1R3B
GO Biological Process	GO:2000659	regulation of interleukin-1-mediated signaling pathway	482	0.1074	1	1	8.8043	0.113581	1	0.000624071	0.00549451	209	0.0546814	1	1	17.9512	0.0557064	1	3	0.00298507	0.333333	unnamed	IL1RN
GO Biological Process	GO:0060397	JAK-STAT cascade involved in growth hormone signaling pathway	483	0.107413	1	1	3.59725	0.55598	2	0.00305483	0.010989	351	0.077954	1	1	4.3083	0.46422	2	25	0.00597015	0.08	unnamed,unnamed	IRS1,SOCS1
GO Biological Process	GO:0071637	regulation of monocyte chemotactic protein-1 production	484	0.107464	1	1	8.79875	0.113653	1	0.000624464	0.00549451	474	0.106381	1	1	8.97562	0.111413	1	6	0.00298507	0.166667	unnamed	C1QTNF3
GO Biological Process	GO:0000436	carbon catabolite activation of transcription from RNA polymerase II promoter	485	0.10805	1	1	8.74817	0.11431	1	0.000628075	0.00549451	301	0.0722378	1	1	13.4634	0.0742753	1	4	0.00298507	0.25	unnamed	FOXA2
GO Biological Process	GO:0007269	neurotransmitter secretion	486	0.108197	1	1	2.21876	1.8028	4	0.00990552	0.021978	259	0.0550335	1	1	2.7976	1.4298	4	77	0.0119403	0.0519481	unnamed,unnamed,unnamed,unnamed	GLS,NRXN3,PSEN1,STX7
GO Biological Process	GO:0090199	regulation of release of cytochrome c from mitochondria	487	0.108392	1	1	3.57752	0.559047	2	0.00307168	0.010989	593	0.131021	1	1	3.16787	0.63134	2	34	0.00597015	0.0588235	unnamed,unnamed	BMF,HGF
GO Biological Process	GO:0043436	oxoacid metabolic process	488	0.109002	1	1	1.34356	14.8858	20	0.0817902	0.10989	426	0.0896139	1	1	1.34928	17.0462	23	918	0.0686567	0.0250545	unnamed,unnamed,unnamed,unnamed,unnamed,unnamed,unnamed,unnamed,unnamed,unnamed,unnamed,unnamed,unnamed,unnamed,unnamed,unnamed,unnamed,unnamed,unnamed,unnamed	ACSM2A,ACSM2B,CHST3,ECI2,EGLN3,EXT1,GLCE,GLS,GSTA2,IDH3B,MLYCD,PAPSS1,PDK1,PDP1,PDP2,PLA2G15,QDPR,SLC6A6,SLC7A6,SPOCK2,ST20-MTHFS,SULF1,TNFRSF1A
GO Biological Process	GO:0014902	myotube differentiation	489	0.109073	1	1	2.61104	1.14897	3	0.00631301	0.0164835	185	0.0427766	1	1	3.84669	0.77989	3	42	0.00895522	0.0714286	unnamed,unnamed,unnamed	BCL9,GSK3B,KCNH1
GO Biological Process	GO:0042273	ribosomal large subunit biogenesis	490	0.109145	1	1	8.65521	0.115537	1	0.000634821	0.00549451	916	0.216313	1	1	4.1426	0.241395	1	13	0.00298507	0.0769231	unnamed	MALSU1
GO Biological Process	GO:0071773	cellular response to BMP stimulus	491	0.109631	1	1	3.55291	0.562919	2	0.00309296	0.010989	1129	0.272965	1	1	3.16787	0.31567	1	17	0.00298507	0.0588235	unnamed,unnamed	SMAD5
GO Biological Process	GO:0072384	organelle transport along microtubule	492	0.109662	1	1	3.55231	0.563015	2	0.00309349	0.010989	521	0.112512	1	1	3.47443	0.575633	2	31	0.00597015	0.0645161	unnamed,unnamed	BICD1,MAP2K1
GO Biological Process	GO:0050732	negative regulation of peptidyl-tyrosine phosphorylation	493	0.109857	1	1	3.54846	0.563624	2	0.00309684	0.010989	533	0.118603	1	1	3.36586	0.594202	2	32	0.00597015	0.0625	unnamed,unnamed	PSEN1,SOCS1
GO Biological Process	GO:2001275	positive regulation of glucose import in response to insulin stimulus	494	0.109994	1	1	8.58443	0.11649	1	0.000640055	0.00549451	394	0.089469	1	1	10.7707	0.0928441	1	5	0.00298507	0.2	unnamed	IRS1
GO Biological Process	GO:0003333	amino acid transmembrane transport	495	0.110154	1	1	3.54265	0.564549	2	0.00310192	0.010989	608	0.137338	1	1	3.07736	0.649909	2	35	0.00597015	0.0571429	unnamed,unnamed	SLC6A20,SLC7A6
GO Biological Process	GO:0007501	mesodermal cell fate specification	496	0.110496	1	1	8.54306	0.117054	1	0.000643155	0.00549451	474	0.106381	1	1	8.97562	0.111413	1	6	0.00298507	0.166667	unnamed	EYA2
GO Biological Process	GO:0010815	bradykinin catabolic process	497	0.110528	1	1	8.54044	0.11709	1	0.000643351	0.00549451	301	0.0722378	1	1	13.4634	0.0742753	1	4	0.00298507	0.25	unnamed	CTSH
GO Biological Process	GO:0046513	ceramide biosynthetic process	498	0.110975	1	1	3.52668	0.567105	2	0.00311596	0.010989	510	0.106506	1	1	3.59025	0.557064	2	30	0.00597015	0.0666667	unnamed,unnamed	CLN8,ST8SIA2
GO Biological Process	GO:1901299	negative regulation of hydrogen peroxide-mediated programmed cell death	499	0.111054	1	1	8.4976	0.11768	1	0.000646595	0.00549451	135	0.0367938	1	1	26.9269	0.0371376	1	2	0.00298507	0.5	unnamed	HGF
GO Biological Process	GO:0015893	drug transport	500	0.11107	1	1	3.52485	0.5674	2	0.00311758	0.010989	521	0.112512	1	1	3.47443	0.575633	2	31	0.00597015	0.0645161	unnamed,unnamed	NR1I2,SLC15A4
#
# Ontology	TermsTested	MinAnnotCount	MaxAnnotCount
#
# GO Biological Process	10440	1	Inf

## Sheet: KEGG pathways
Supplementary Table S2. GREAT analyses regults of 182 HH-lncRNAs
# Ontology	ID	Desc	BinomRank	BinomP	BinomBonfP	BinomFdrQ	RegionFoldEnrich	ExpRegions	ObsRegions	GenomeFrac	SetCov	HyperRank	HyperP	HyperBonfP	HyperFdrQ	GeneFoldEnrich	ExpGenes	ObsGenes	TotalGenes	GeneSetCov	TermCov	Regions	Genes
MSigDB Pathway	KEGG_ALZHEIMERS_DISEASE	Alzheimer's disease	9	0.0110649	1	1	2.91459	2.40171	7	0.0131962	0.0384615	21	0.0318356	1	1	2.32701	3.00815	7	162	0.0208955	0.0432099	unnamed,unnamed,unnamed,unnamed,unnamed,unnamed,unnamed	ATP5G3,BACE2,COX7A2L,ENSG00000167774,GSK3B,PSEN1,TNFRSF1A
MSigDB Pathway	KEGG_ENDOMETRIAL_CANCER	Endometrial cancer	21	0.0322627	1	1	3.36598	1.18836	4	0.00652946	0.021978	49	0.0753995	1	1	3.04832	0.984147	3	53	0.00895522	0.0566038	unnamed,unnamed,unnamed,unnamed	CTNNA3,GSK3B,MAP2K1
MSigDB Pathway	KEGG_INSULIN_SIGNALING_PATHWAY	Insulin signaling pathway	22	0.0368953	1	1	2.46156	2.43748	6	0.0133928	0.032967	28	0.0440543	1	1	2.34147	2.5625	6	138	0.0179105	0.0434783	unnamed,unnamed,unnamed,unnamed,unnamed,unnamed	EIF4E,GSK3B,IRS1,MAP2K1,PPP1R3B,SOCS1
MSigDB Pathway	KEGG_NEUROTROPHIN_SIGNALING_PATHWAY	Neurotrophin signaling pathway	27	0.0425585	1	1	2.37585	2.52542	6	0.0138759	0.032967	20	0.0312758	1	1	2.54427	2.35824	6	127	0.0179105	0.0472441	unnamed,unnamed,unnamed,unnamed,unnamed,unnamed	GSK3B,IRS1,MAP2K1,MAPK13,PDK1,PSEN1
MSigDB Pathway	KEGG_RIG_I_LIKE_RECEPTOR_SIGNALING_PATHWAY	RIG-I-like receptor signaling pathway	35	0.0505416	1	1	3.64065	0.824029	3	0.00452763	0.0164835	89	0.145319	1	1	2.27551	1.31839	3	71	0.00895522	0.0422535	unnamed,unnamed,unnamed	MAPK13,NLRX1,OTUD5
MSigDB Pathway	KEGG_PRIMARY_IMMUNODEFICIENCY	Primary immunodeficiency	49	0.0693602	1	1	4.65981	0.429202	2	0.00235825	0.010989	80	0.137338	1	1	3.07736	0.649909	2	35	0.00597015	0.0571429	unnamed,unnamed	CIITA,IL7R
MSigDB Pathway	KEGG_ANTIGEN_PROCESSING_AND_PRESENTATION	Antigen processing and presentation	50	0.069683	1	1	4.6473	0.430358	2	0.0023646	0.010989	371	0.439193	1	1	1.34634	1.48551	2	80	0.00597015	0.025	unnamed,unnamed	CIITA,HSPA4
MSigDB Pathway	KEGG_AMYOTROPHIC_LATERAL_SCLEROSIS_ALS	Amyotrophic lateral sclerosis (ALS)	55	0.0768019	1	1	3.05017	0.983553	3	0.00540414	0.0164835	44	0.0720797	1	1	3.10695	0.965578	3	52	0.00895522	0.0576923	unnamed,unnamed,unnamed	GRIA2,MAPK13,TNFRSF1A
MSigDB Pathway	KEGG_ALDOSTERONE_REGULATED_SODIUM_REABSORPTION	Aldosterone-regulated sodium reabsorption	67	0.0931599	1	1	2.80263	1.07042	3	0.00588143	0.0164835	29	0.0453735	1	1	3.75724	0.798459	3	43	0.00895522	0.0697674	unnamed,unnamed,unnamed	FXYD4,IRS1,SCNN1A
MSigDB Pathway	KEGG_TIGHT_JUNCTION	Tight junction	76	0.105966	1	1	2.00887	2.48896	5	0.0136756	0.0274725	157	0.226513	1	1	1.64439	2.43251	4	131	0.0119403	0.0305343	unnamed,unnamed,unnamed,unnamed,unnamed	ASH1L,CTNNA3,GNAI2,PPP2R2B
MSigDB Pathway	KEGG_VEGF_SIGNALING_PATHWAY	VEGF signaling pathway	80	0.108332	1	1	2.61914	1.14542	3	0.00629349	0.0164835	104	0.167554	1	1	2.12581	1.41123	3	76	0.00895522	0.0394737	unnamed,unnamed,unnamed	MAP2K1,MAPK13,SH2D2A
MSigDB Pathway	KEGG_PROGESTERONE_MEDIATED_OOCYTE_MATURATION	Progesterone-mediated oocyte maturation	83	0.112522	1	1	2.1864	1.8295	4	0.0100522	0.021978	50	0.0761115	1	1	2.50482	1.59692	4	86	0.0119403	0.0465116	unnamed,unnamed,unnamed,unnamed	ADCY5,GNAI2,MAP2K1,MAPK13
MSigDB Pathway	KEGG_THYROID_CANCER	Thyroid cancer	85	0.116158	1	1	3.4298	0.583125	2	0.00320398	0.010989	63	0.100591	1	1	3.71405	0.538496	2	29	0.00597015	0.0689655	unnamed,unnamed	MAP2K1,TPM3
MSigDB Pathway	KEGG_MELANOGENESIS	Melanogenesis	89	0.118677	1	1	1.93617	2.58241	5	0.0141891	0.0274725	27	0.0400806	1	1	2.66603	1.87545	5	101	0.0149254	0.0495049	unnamed,unnamed,unnamed,unnamed,unnamed	ADCY5,CREB3L4,GNAI2,GSK3B,MAP2K1
MSigDB Pathway	KEGG_OXIDATIVE_PHOSPHORYLATION	Oxidative phosphorylation	105	0.139302	1	1	2.33117	1.28691	3	0.00707092	0.0164835	360	0.425482	1	1	1.2622	2.37681	3	128	0.00895522	0.0234375	unnamed,unnamed,unnamed	ATP5G3,COX7A2L,ENSG00000167774
MSigDB Pathway	KEGG_FC_EPSILON_RI_SIGNALING_PATHWAY	Fc epsilon RI signaling pathway	111	0.146086	1	1	2.27906	1.31633	3	0.00723259	0.0164835	114	0.181343	1	1	2.04508	1.46694	3	79	0.00895522	0.0379747	unnamed,unnamed,unnamed	MAP2K1,MAPK13,PDK1
MSigDB Pathway	KEGG_T_CELL_RECEPTOR_SIGNALING_PATHWAY	T cell receptor signaling pathway	115	0.148	1	1	1.9669	2.03366	4	0.011174	0.021978	85	0.141607	1	1	1.99458	2.00543	4	108	0.0119403	0.037037	unnamed,unnamed,unnamed,unnamed	GSK3B,MAP2K1,MAPK13,PDK1
MSigDB Pathway	KEGG_STEROID_BIOSYNTHESIS	Steroid biosynthesis	127	0.158663	1	1	5.79103	0.172681	1	0.000948796	0.00549451	203	0.272965	1	1	3.16787	0.31567	1	17	0.00298507	0.0588235	unnamed	SOAT1
MSigDB Pathway	KEGG_SULFUR_METABOLISM	Sulfur metabolism	128	0.159685	1	1	5.75059	0.173895	1	0.000955467	0.00549451	146	0.216313	1	1	4.1426	0.241395	1	13	0.00298507	0.0769231	unnamed	PAPSS1
MSigDB Pathway	KEGG_PARKINSONS_DISEASE	Parkinson's disease	138	0.168713	1	1	2.1255	1.41143	3	0.00775513	0.0164835	349	0.410622	1	1	1.29249	2.3211	3	125	0.00895522	0.024	unnamed,unnamed,unnamed	ATP5G3,COX7A2L,ENSG00000167774
MSigDB Pathway	KEGG_ARRHYTHMOGENIC_RIGHT_VENTRICULAR_CARDIOMYOPATHY_ARVC	Arrhythmogenic right ventricular cardiomyopathy (ARVC)	148	0.174205	1	1	1.84159	2.17204	4	0.0119343	0.021978	98	0.154093	1	1	2.21317	1.35552	3	73	0.00895522	0.0410959	unnamed,unnamed,unnamed,unnamed	CTNNA3,ITGA6,ITGB6
MSigDB Pathway	KEGG_LEUKOCYTE_TRANSENDOTHELIAL_MIGRATION	Leukocyte transendothelial migration	150	0.176673	1	1	1.83094	2.18467	4	0.0120037	0.021978	296	0.360359	1	1	1.40488	2.13541	3	115	0.00895522	0.026087	unnamed,unnamed,unnamed,unnamed	CTNNA3,GNAI2,MAPK13
MSigDB Pathway	KEGG_FOLATE_BIOSYNTHESIS	Folate biosynthesis	157	0.182646	1	1	4.96103	0.201571	1	0.00110753	0.00549451	119	0.186358	1	1	4.89579	0.204257	1	11	0.00298507	0.0909091	unnamed	QDPR
MSigDB Pathway	KEGG_RENAL_CELL_CARCINOMA	Renal cell carcinoma	165	0.188203	1	1	2.01297	1.49033	3	0.00818864	0.0164835	89	0.145319	1	1	2.27551	1.31839	3	71	0.00895522	0.0422535	unnamed,unnamed,unnamed	EGLN3,HGF,MAP2K1
MSigDB Pathway	KEGG_DILATED_CARDIOMYOPATHY	Dilated cardiomyopathy	169	0.193377	1	1	1.76318	2.26863	4	0.012465	0.021978	56	0.0866079	1	1	2.3935	1.67119	4	90	0.0119403	0.0444444	unnamed,unnamed,unnamed,unnamed	ADCY5,ITGA6,ITGB6,TPM3
MSigDB Pathway	KEGG_HUNTINGTONS_DISEASE	Huntington's disease	170	0.194303	1	1	1.75962	2.27322	4	0.0124902	0.021978	353	0.417603	1	1	1.21703	3.28668	4	177	0.0119403	0.0225989	unnamed,unnamed,unnamed,unnamed	ATP5G3,COX7A2L,CREB3L4,ENSG00000167774
MSigDB Pathway	KEGG_ONE_CARBON_POOL_BY_FOLATE	One carbon pool by folate	171	0.195482	1	1	4.6002	0.217382	1	0.00119441	0.00549451	223	0.286478	1	1	2.99187	0.334239	1	18	0.00298507	0.0555556	unnamed	ST20-MTHFS
MSigDB Pathway	KEGG_BASE_EXCISION_REPAIR	Base excision repair	199	0.221692	1	1	3.99265	0.25046	1	0.00137615	0.00549451	393	0.461564	1	1	1.63193	0.612771	1	33	0.00298507	0.030303	unnamed	PARP3
MSigDB Pathway	KEGG_RIBOSOME	Ribosome	224	0.242601	1	1	2.12473	0.941295	2	0.00517195	0.010989	429	0.494337	1	1	1.2102	1.65263	2	89	0.00597015	0.0224719	unnamed,unnamed	RPS28,RPS3
MSigDB Pathway	KEGG_FOCAL_ADHESION	Focal adhesion	229	0.248652	1	1	1.42172	4.22024	6	0.0231881	0.032967	103	0.166418	1	1	1.62373	3.69519	6	199	0.0179105	0.0301508	unnamed,unnamed,unnamed,unnamed,unnamed,unnamed	GSK3B,HGF,ITGA6,ITGB6,MAP2K1,RASGRF1
MSigDB Pathway	KEGG_LONG_TERM_DEPRESSION	Long-term depression	238	0.26208	1	1	1.69127	1.77382	3	0.00974626	0.0164835	79	0.136717	1	1	2.34147	1.28125	3	69	0.00895522	0.0434783	unnamed,unnamed,unnamed	GNAI2,GRIA2,MAP2K1
MSigDB Pathway	KEGG_GNRH_SIGNALING_PATHWAY	GnRH signaling pathway	251	0.282745	1	1	1.62113	1.85056	3	0.0101679	0.0164835	221	0.28416	1	1	1.61561	1.85688	3	100	0.00895522	0.03	unnamed,unnamed,unnamed	ADCY5,MAP2K1,MAPK13
MSigDB Pathway	KEGG_PROSTATE_CANCER	Prostate cancer	255	0.286742	1	1	1.60829	1.86534	3	0.0102491	0.0164835	158	0.229222	1	1	1.81529	1.65263	3	89	0.00895522	0.0337079	unnamed,unnamed,unnamed	CREB3L4,GSK3B,MAP2K1
MSigDB Pathway	KEGG_HYPERTROPHIC_CARDIOMYOPATHY_HCM	Hypertrophic cardiomyopathy (HCM)	258	0.289664	1	1	1.59904	1.87613	3	0.0103084	0.0164835	135	0.200177	1	1	1.94652	1.54121	3	83	0.00895522	0.0361446	unnamed,unnamed,unnamed	ITGA6,ITGB6,TPM3
MSigDB Pathway	KEGG_ACUTE_MYELOID_LEUKEMIA	Acute myeloid leukemia	269	0.298524	1	1	1.82976	1.09304	2	0.00600572	0.010989	230	0.292828	1	1	1.85702	1.07699	2	58	0.00597015	0.0344828	unnamed,unnamed	MAP2K1,PIM2
MSigDB Pathway	KEGG_BASAL_TRANSCRIPTION_FACTORS	Basal transcription factors	270	0.299754	1	1	2.80918	0.355976	1	0.00195591	0.00549451	419	0.481411	1	1	1.53868	0.649909	1	35	0.00298507	0.0285714	unnamed	GTF2H2
MSigDB Pathway	KEGG_BETA_ALANINE_METABOLISM	beta-Alanine metabolism	271	0.300023	1	1	2.80616	0.356359	1	0.00195802	0.00549451	268	0.338071	1	1	2.4479	0.408514	1	22	0.00298507	0.0454546	unnamed	MLYCD
MSigDB Pathway	KEGG_TYPE_II_DIABETES_MELLITUS	Type II diabetes mellitus	273	0.303028	1	1	1.80946	1.1053	2	0.00607308	0.010989	154	0.223888	1	1	2.2439	0.891303	2	48	0.00597015	0.0416667	unnamed,unnamed	IRS1,SOCS1
MSigDB Pathway	KEGG_CELL_CYCLE	Cell cycle	283	0.309688	1	1	1.53855	1.94989	3	0.0107137	0.0164835	337	0.405643	1	1	1.30291	2.30253	3	124	0.00895522	0.0241936	unnamed,unnamed,unnamed	BUB1B,GADD45G,GSK3B
MSigDB Pathway	KEGG_WNT_SIGNALING_PATHWAY	Wnt signaling pathway	285	0.311269	1	1	1.35305	3.69535	5	0.0203041	0.0274725	91	0.147473	1	1	1.79512	2.78532	5	150	0.0149254	0.0333333	unnamed,unnamed,unnamed,unnamed,unnamed	DKK2,GSK3B,LRP5,PSEN1,SIAH1
MSigDB Pathway	KEGG_SELENOAMINO_ACID_METABOLISM	Selenoamino acid metabolism	286	0.311314	1	1	2.68393	0.372589	1	0.00204719	0.00549451	316	0.385944	1	1	2.0713	0.482789	1	26	0.00298507	0.0384615	unnamed	PAPSS1
MSigDB Pathway	KEGG_PEROXISOME	Peroxisome	289	0.314387	1	1	1.76012	1.13628	2	0.00624331	0.010989	362	0.426496	1	1	1.38087	1.44837	2	78	0.00597015	0.025641	unnamed,unnamed	ECI2,MLYCD
MSigDB Pathway	KEGG_CHEMOKINE_SIGNALING_PATHWAY	Chemokine signaling pathway	290	0.314643	1	1	1.41298	2.8309	4	0.0155544	0.021978	405	0.471061	1	1	1.13376	3.52807	4	190	0.0119403	0.0210526	unnamed,unnamed,unnamed,unnamed	ADCY5,GNAI2,GSK3B,MAP2K1
MSigDB Pathway	KEGG_SPLICEOSOME	Spliceosome	306	0.323645	1	1	1.72174	1.16162	2	0.00638251	0.010989	546	0.677841	1	1	0.86166	2.3211	2	125	0.00597015	0.016	unnamed,unnamed	RBM25,SNRPE
MSigDB Pathway	KEGG_GLYCOSAMINOGLYCAN_BIOSYNTHESIS_HEPARAN_SULFATE	Glycosaminoglycan biosynthesis - heparan sulfate	310	0.330356	1	1	1.69487	1.18003	2	0.0064837	0.010989	54	0.0834481	1	1	4.1426	0.482789	2	26	0.00597015	0.0769231	unnamed,unnamed	EXT1,GLCE
MSigDB Pathway	KEGG_HEMATOPOIETIC_CELL_LINEAGE	Hematopoietic cell lineage	315	0.334996	1	1	1.67673	1.1928	2	0.00655382	0.010989	417	0.476333	1	1	1.25241	1.59692	2	86	0.00597015	0.0232558	unnamed,unnamed	IL7R,ITGA6
MSigDB Pathway	KEGG_PROXIMAL_TUBULE_BICARBONATE_RECLAMATION	Proximal tubule bicarbonate reclamation	319	0.338292	1	1	2.42446	0.412463	1	0.00226628	0.00549451	268	0.338071	1	1	2.4479	0.408514	1	22	0.00298507	0.0454546	unnamed	GLS
MSigDB Pathway	KEGG_GLUTATHIONE_METABOLISM	Glutathione metabolism	322	0.339964	1	1	2.40971	0.414987	1	0.00228015	0.00549451	508	0.608769	1	1	1.07708	0.928441	1	50	0.00298507	0.02	unnamed	GSTA2
MSigDB Pathway	KEGG_ETHER_LIPID_METABOLISM	Ether lipid metabolism	334	0.356723	1	1	2.2694	0.440645	1	0.00242113	0.00549451	383	0.451358	1	1	1.68293	0.594202	1	32	0.00298507	0.03125	unnamed	PLA2G7
MSigDB Pathway	KEGG_ADIPOCYTOKINE_SIGNALING_PATHWAY	Adipocytokine signaling pathway	339	0.360824	1	1	1.58184	1.26435	2	0.00694697	0.010989	294	0.354221	1	1	1.60757	1.24411	2	67	0.00597015	0.0298507	unnamed,unnamed	IRS1,TNFRSF1A
MSigDB Pathway	KEGG_GLYCEROPHOSPHOLIPID_METABOLISM	Glycerophospholipid metabolism	340	0.36127	1	1	1.58029	1.26559	2	0.0069538	0.010989	350	0.41365	1	1	1.4172	1.41123	2	76	0.00597015	0.0263158	unnamed,unnamed	LPGAT1,PLA2G15
MSigDB Pathway	KEGG_GAP_JUNCTION	Gap junction	342	0.36263	1	1	1.39885	2.14462	3	0.0117836	0.0164835	168	0.23414	1	1	1.79512	1.67119	3	90	0.00895522	0.0333333	unnamed,unnamed,unnamed	ADCY5,GNAI2,MAP2K1
MSigDB Pathway	KEGG_PATHWAYS_IN_CANCER	Pathways in cancer	345	0.365881	1	1	1.16759	7.70816	9	0.0423525	0.0494506	199	0.263547	1	1	1.31752	6.072	8	327	0.0238806	0.0244648	unnamed,unnamed,unnamed,unnamed,unnamed,unnamed,unnamed,unnamed,unnamed	CTNNA3,EGLN3,GSK3B,HGF,ITGA6,MAP2K1,RALBP1,TPM3
MSigDB Pathway	KEGG_FATTY_ACID_METABOLISM	Fatty acid metabolism	353	0.374325	1	1	2.13529	0.468321	1	0.00257319	0.00549451	453	0.536681	1	1	1.31351	0.761321	1	41	0.00298507	0.0243902	unnamed	ECI2
MSigDB Pathway	KEGG_LYSOSOME	Lysosome	354	0.374896	1	1	1.53402	1.30377	2	0.00716354	0.010989	541	0.660463	1	1	0.890144	2.24683	2	121	0.00597015	0.0165289	unnamed,unnamed	CTSH,PLA2G15
MSigDB Pathway	KEGG_NITROGEN_METABOLISM	Nitrogen metabolism	357	0.37873	1	1	2.10363	0.475368	1	0.00261191	0.00549451	282	0.350377	1	1	2.34147	0.427083	1	23	0.00298507	0.0434783	unnamed	GLS
MSigDB Pathway	KEGG_B_CELL_RECEPTOR_SIGNALING_PATHWAY	B cell receptor signaling pathway	361	0.382549	1	1	1.50904	1.32535	2	0.00728213	0.010989	350	0.41365	1	1	1.4172	1.41123	2	76	0.00597015	0.0263158	unnamed,unnamed	GSK3B,MAP2K1
MSigDB Pathway	KEGG_P53_SIGNALING_PATHWAY	p53 signaling pathway	363	0.383109	1	1	1.50724	1.32693	2	0.00729083	0.010989	297	0.36094	1	1	1.58393	1.26268	2	68	0.00597015	0.0294118	unnamed,unnamed	GADD45G,SIAH1
MSigDB Pathway	KEGG_DORSO_VENTRAL_AXIS_FORMATION	Dorso-ventral axis formation	365	0.386123	1	1	2.05209	0.487307	1	0.00267751	0.00549451	298	0.362455	1	1	2.2439	0.445652	1	24	0.00298507	0.0416667	unnamed	MAP2K1
MSigDB Pathway	KEGG_METABOLISM_OF_XENOBIOTICS_BY_CYTOCHROME_P450	Metabolism of xenobiotics by cytochrome P450	366	0.38675	1	1	2.04781	0.488327	1	0.00268312	0.00549451	575	0.731412	1	1	0.769339	1.29982	1	70	0.00298507	0.0142857	unnamed	GSTA2
MSigDB Pathway	KEGG_FRUCTOSE_AND_MANNOSE_METABOLISM	Fructose and mannose metabolism	367	0.387437	1	1	2.04313	0.489445	1	0.00268926	0.00549451	406	0.47158	1	1	1.58393	0.63134	1	34	0.00298507	0.0294118	unnamed	PFKFB1
MSigDB Pathway	KEGG_BUTANOATE_METABOLISM	Butanoate metabolism	372	0.392396	1	1	2.00984	0.497551	1	0.0027338	0.00549451	406	0.47158	1	1	1.58393	0.63134	1	34	0.00298507	0.0294118	unnamed	ACSM2A
MSigDB Pathway	KEGG_CARDIAC_MUSCLE_CONTRACTION	Cardiac muscle contraction	374	0.393831	1	1	1.47343	1.35738	2	0.00745811	0.010989	350	0.41365	1	1	1.4172	1.41123	2	76	0.00597015	0.0263158	unnamed,unnamed	COX7A2L,TPM3
MSigDB Pathway	KEGG_SNARE_INTERACTIONS_IN_VESICULAR_TRANSPORT	SNARE interactions in vesicular transport	382	0.399594	1	1	1.96296	0.509434	1	0.00279909	0.00549451	433	0.500528	1	1	1.45551	0.687046	1	37	0.00298507	0.027027	unnamed	STX7
MSigDB Pathway	KEGG_TOLL_LIKE_RECEPTOR_SIGNALING_PATHWAY	Toll-like receptor signaling pathway	385	0.406427	1	1	1.43528	1.39345	2	0.00765633	0.010989	488	0.572964	1	1	1.0457	1.91259	2	103	0.00597015	0.0194175	unnamed,unnamed	MAP2K1,MAPK13
MSigDB Pathway	KEGG_PANCREATIC_CANCER	Pancreatic cancer	393	0.413596	1	1	1.41428	1.41414	2	0.00777002	0.010989	314	0.380936	1	1	1.51701	1.31839	2	71	0.00597015	0.028169	unnamed,unnamed	MAP2K1,RALBP1
MSigDB Pathway	KEGG_ALANINE_ASPARTATE_AND_GLUTAMATE_METABOLISM	Alanine, aspartate and glutamate metabolism	406	0.430177	1	1	1.78075	0.561561	1	0.0030855	0.00549451	383	0.451358	1	1	1.68293	0.594202	1	32	0.00298507	0.03125	unnamed	GLS
MSigDB Pathway	KEGG_CITRATE_CYCLE_TCA_CYCLE	Citrate cycle (TCA cycle)	413	0.435384	1	1	1.75219	0.570713	1	0.00313578	0.00549451	364	0.430364	1	1	1.79512	0.557064	1	30	0.00298507	0.0333333	unnamed	IDH3B
MSigDB Pathway	KEGG_DRUG_METABOLISM_CYTOCHROME_P450	Drug metabolism - cytochrome P450	416	0.440705	1	1	1.72369	0.580152	1	0.00318765	0.00549451	577	0.741332	1	1	0.747969	1.33695	1	72	0.00298507	0.0138889	unnamed	GSTA2
MSigDB Pathway	KEGG_GLYCOSAMINOGLYCAN_BIOSYNTHESIS_CHONDROITIN_SULFATE	Glycosaminoglycan biosynthesis - chondroitin sulfate	430	0.461182	1	1	1.61988	0.617328	1	0.00339191	0.00549451	268	0.338071	1	1	2.4479	0.408514	1	22	0.00298507	0.0454546	unnamed	CHST3
MSigDB Pathway	KEGG_COLORECTAL_CANCER	Colorectal cancer	431	0.463123	1	1	1.28135	1.56085	2	0.00857612	0.010989	263	0.327112	1	1	1.70964	1.16983	2	63	0.00597015	0.031746	unnamed,unnamed	GSK3B,MAP2K1
MSigDB Pathway	KEGG_PROPANOATE_METABOLISM	Propanoate metabolism	435	0.465861	1	1	1.59739	0.62602	1	0.00343967	0.00549451	383	0.451358	1	1	1.68293	0.594202	1	32	0.00298507	0.03125	unnamed	MLYCD
MSigDB Pathway	KEGG_PRION_DISEASES	Prion diseases	438	0.472357	1	1	1.56687	0.638215	1	0.00350667	0.00549451	423	0.491059	1	1	1.49594	0.668477	1	36	0.00298507	0.0277778	unnamed	MAP2K1
MSigDB Pathway	KEGG_PURINE_METABOLISM	Purine metabolism	446	0.480268	1	1	1.15804	2.59058	3	0.014234	0.0164835	489	0.573312	1	1	1.00976	2.97101	3	160	0.00895522	0.01875	unnamed,unnamed,unnamed	ADCY5,DGUOK,PAPSS1
MSigDB Pathway	KEGG_NUCLEOTIDE_EXCISION_REPAIR	Nucleotide excision repair	448	0.481277	1	1	1.52625	0.655203	1	0.00360001	0.00549451	472	0.562073	1	1	1.22395	0.817028	1	44	0.00298507	0.0227273	unnamed	GTF2H2
MSigDB Pathway	KEGG_NOTCH_SIGNALING_PATHWAY	Notch signaling pathway	449	0.481913	1	1	1.5234	0.656424	1	0.00360673	0.00549451	496	0.586077	1	1	1.14582	0.872734	1	47	0.00298507	0.0212766	unnamed	PSEN1
MSigDB Pathway	KEGG_VASOPRESSIN_REGULATED_WATER_REABSORPTION	Vasopressin-regulated water reabsorption	451	0.482851	1	1	1.51922	0.658232	1	0.00361666	0.00549451	472	0.562073	1	1	1.22395	0.817028	1	44	0.00298507	0.0227273	unnamed	CREB3L4
MSigDB Pathway	KEGG_BLADDER_CANCER	Bladder cancer	453	0.485064	1	1	1.50943	0.662503	1	0.00364013	0.00549451	456	0.545304	1	1	1.28223	0.77989	1	42	0.00298507	0.0238095	unnamed	MAP2K1
MSigDB Pathway	KEGG_ABC_TRANSPORTERS	ABC transporters	457	0.487407	1	1	1.49914	0.667048	1	0.0036651	0.00549451	472	0.562073	1	1	1.22395	0.817028	1	44	0.00298507	0.0227273	unnamed	ABCG4
MSigDB Pathway	KEGG_DRUG_METABOLISM_OTHER_ENZYMES	Drug metabolism - other enzymes	458	0.491233	1	1	1.48255	0.674512	1	0.00370611	0.00549451	516	0.623203	1	1	1.03565	0.965578	1	52	0.00298507	0.0192308	unnamed	UCK2
MSigDB Pathway	KEGG_LYSINE_DEGRADATION	Lysine degradation	460	0.49585	1	1	1.46285	0.683595	1	0.00375602	0.00549451	472	0.562073	1	1	1.22395	0.817028	1	44	0.00298507	0.0227273	unnamed	ASH1L
MSigDB Pathway	KEGG_MATURITY_ONSET_DIABETES_OF_THE_YOUNG	Maturity onset diabetes of the young	465	0.502197	1	1	1.43634	0.696215	1	0.00382536	0.00549451	312	0.37431	1	1	2.15415	0.46422	1	25	0.00298507	0.04	unnamed	FOXA2
MSigDB Pathway	KEGG_RNA_DEGRADATION	RNA degradation	476	0.520729	1	1	1.36239	0.734004	1	0.00403299	0.00549451	539	0.657009	1	1	0.944802	1.05842	1	57	0.00298507	0.0175439	unnamed	TTC37
MSigDB Pathway	KEGG_TASTE_TRANSDUCTION	Taste transduction	480	0.52529	1	1	1.34494	0.743529	1	0.00408533	0.00549451	514	0.616054	1	1	1.05596	0.94701	1	51	0.00298507	0.0196078	unnamed	SCNN1A
MSigDB Pathway	KEGG_LONG_TERM_POTENTIATION	Long-term potentiation	495	0.540381	1	1	1.10692	1.80681	2	0.00992754	0.010989	310	0.374299	1	1	1.53868	1.29982	2	70	0.00597015	0.0285714	unnamed,unnamed	GRIA2,MAP2K1
MSigDB Pathway	KEGG_ECM_RECEPTOR_INTERACTION	ECM-receptor interaction	497	0.552724	1	1	1.08191	1.84859	2	0.0101571	0.010989	404	0.470247	1	1	1.26715	1.57835	2	85	0.00597015	0.0235294	unnamed,unnamed	ITGA6,ITGB6
MSigDB Pathway	KEGG_SYSTEMIC_LUPUS_ERYTHEMATOSUS	Systemic lupus erythematosus	498	0.552954	1	1	1.24484	0.803317	1	0.00441383	0.00549451	627	0.916528	1	1	0.407983	2.45108	1	132	0.00298507	0.00757576	unnamed	H3F3C
#
# Ontology	TermsTested	MinAnnotCount	MaxAnnotCount
#
# MSigDB Pathway	1320	1	Inf
