# Supplementary material for: Comprehensive analysis of long non-coding RNA expression profiles in hepatitis B virus-related hepatocellular carcinoma
Source: Oncotarget. 2016 Jun 7;7(27):42422–30. doi: 10.18632/oncotarget.9880 (PMC5173145; doi:10.18632/oncotarget.9880)
Supplement: Supplementary file 4 [file oncotarget-07-42422-s004.xls]

## Sheet: miRNA target
Supplementary Table S3. miRNA Target Sites of BAIAP2-AS1
No.	miRNA ID	Location	Len	Hybridization	Minimum Free Energy	Score	Profile
1	hsa-let-7a-2*	683~705	23	miRNA: 3' ccUUUCGAU-CCUCCGACAUGUc 5'	-11.6	152
				| :|:|| | ||||||||
				Target:5' agACGGTTATCCATGCTGTACAt 3'
2	hsa-let-7g	1092~1113	22	miRNA: 3' uugACAUGUUUGAUGAUGGAGu 5'	-14.5	143
				| ||||:|| ||| ||||
				Target:5' gcaTTTACAGACCACTCCCTCt 3'
3	hsa-let-7g*	680~705	26	miRNA: 3' cgUUCCGUCACCG-----GACAUGUc 5'	-9.4	147
				||| |:|| : |||||||
				Target:5' agAAGACGGTTATCCATGCTGTACAt 3'
4	hsa-miR-1	2942~2964	23	miRNA: 3' uaUGUAUGAAGAA--AUGUAAGGu 5'	-11.7	141
				:|| ||| | |||||||
				Target:5' caGCA-ACTGGATGGGACATTCCg 3'
		2942~2964	23	miRNA: 3' uaUGUAUGAAGAA--AUGUAAGGu 5'	-11.7	141
				:|| ||| | |||||||
				Target:5' caGCA-ACTGGATGGGACATTCCg 3'
5	hsa-miR-103-as	2536~2560	25	miRNA: 3' ucgUCGUAACAU--GUCCCGAUACu 5'	-20.1	146
				|| :| | | |||||||:||
				Target:5' tcgAGGGTGGGAGCCAGGGCTGTGg 3'
6	hsa-miR-103-2*	1299~1319	21	miRNA: 3' guUCCGUCGUGACAUUUCUUCGa 5'	-13.6	141
				||| || :| | ||||:||
				Target:5' gaAGGAAGAGCGG--AAGAGGCg 3'
7	hsa-miR-103-as	2536~2560	25	miRNA: 3' ucgUCGUAACAU--GUCCCGAUACu 5'	-20.1	146
				|| :| | | |||||||:||
				Target:5' tcgAGGGTGGGAGCCAGGGCTGTGg 3'
8	hsa-miR-106a	3979~4000	22	miRNA: 3' gaUGGACGUGACAUUCGUGAAAa 5'	-10.7	156
				|||| :| | ||||||||
				Target:5' acACCT-TAATCCCAGCACTTTg 3'
		3598~3620	23	miRNA: 3' gaUGGACGUGACAUUCGUGAAAa 5'	-15.3	153
				|||||:| | ||||:|||
				Target:5' acACCTGTAATCGCAGCATTTTg 3'
		2197~2218	22	miRNA: 3' gauGGACGUGACAUUCGUGAAaa 5'	-15.8	147
				|||| |:| ||||||||
				Target:5' attCCTGGATT-AAAGCACTTgt 3'
9	hsa-miR-106a*	3256~3275	20	miRNA: 3' caUUCU-UCACGAAUGUAACGUc 5'	-11.8	153
				:||| |||| |||||||
				Target:5' ccGAGATTGTGC---CATTGCAc 3'
10	hsa-miR-106b	3981~4000	20	miRNA: 3' uaGACGUGACAGUCGUGAAAu 5'	-12.3	154
				|| :| | |||||||||
				Target:5' acCT-TAATCCCAGCACTTTg 3'
		3600~3620	21	miRNA: 3' uaGACGUGACAGUCGUGAAAu 5'	-16.7	151
				|||:| | |||||:|||
				Target:5' acCTGTAATCGCAGCATTTTg 3'
11	hsa-miR-1178	4166~4186	21	miRNA: 3' gauCCCUUCUUGUCACUCGuu 5'	-20.4	142
				|||:: :||||||||
				Target:5' ggcGGGGGTTGCAGTGAGCtg 3'
		3778~3801	24	miRNA: 3' gaUCC-CUUCU--UGUCACUCGuu 5'	-17	141
				||| |||: :||||||||
				Target:5' ggAGGTCAAGGCTGCAGTGAGCtg 3'
12	hsa-miR-1180	1642~1663	22	miRNA: 3' ugUGUGGGUGCG-CUCGGCCUUu 5'	-26.1	143
				:|:|| | || |:||||||:
				Target:5' ggGCGCCGA-GCGGGGCCGGAGg 3'
13	hsa-miR-1182	376~399	24	miRNA: 3' cagUGU-AGGGAGGGUUCUGGGAg 5'	-21.4	156
				||| |:|:||:| ||:||||
				Target:5' gggACAGTTCTTCTCCAGGCCCTg 3'
		1345~1365	21	miRNA: 3' caGUGUAGGGAGGGUUCUGGGAg 5'	-29.1	155
				||| ||||||| ||||:||
				Target:5' acCAC-CCCCTCCC-AGACTCTc 3'
		3825~3847	23	miRNA: 3' caguguagggagGGUUCUGGGAg 5'	-18.6	155
				||||||||||
				Target:5' cttggcgacaaaCCAAGACCCTg 3'
		3525~3546	22	miRNA: 3' caguguAGGGAGGGUUCUGGGag 5'	-24	148
				|:|||||| ||||||
				Target:5' gggctcTTCCTCCC-AGACCCat 3'
		2818~2841	24	miRNA: 3' caGUGUAGGGAGGGUUC-UGGGAg 5'	-29.2	141
				|||| ||: :|::|| |||||
				Target:5' gtCACAGCCTCTCTGAGCACCCTc 3'
14	hsa-miR-1184	3770~3795	26	miRNA: 3' ccUUCGGUAGUUCAG---CGACGUCc 5'	-22.3	161
				|: ||| |:||| |||||||
				Target:5' ggAGCCCAGGAGGTCAAGGCTGCAGt 3'
		3227~3252	26	miRNA: 3' ccUUCGGUAGUUCA---GCGACGUCc 5'	-16.1	145
				|| ||| |||| |:|||||
				Target:5' tgAACCCAGGAAGTAGAGGTTGCAGt 3'
		3770~3795	26	miRNA: 3' ccUUCGGUAGUUCAG---CGACGUCc 5'	-22.3	161
				|: ||| |:||| |||||||
				Target:5' ggAGCCCAGGAGGTCAAGGCTGCAGt 3'
		3227~3252	26	miRNA: 3' ccUUCGGUAGUUCA---GCGACGUCc 5'	-16.1	145
				|| ||| |||| |:|||||
				Target:5' tgAACCCAGGAAGTAGAGGTTGCAGt 3'
		3770~3795	26	miRNA: 3' ccUUCGGUAGUUCAG---CGACGUCc 5'	-22.3	161
				|: ||| |:||| |||||||
				Target:5' ggAGCCCAGGAGGTCAAGGCTGCAGt 3'
		3227~3252	26	miRNA: 3' ccUUCGGUAGUUCA---GCGACGUCc 5'	-16.1	145
				|| ||| |||| |:|||||
				Target:5' tgAACCCAGGAAGTAGAGGTTGCAGt 3'
15	hsa-miR-1200	3185~3206	22	miRNA: 3' cuccgAGUCUUACCGAGUCCUc 5'	-15.1	141
				|| |: |||||||
				Target:5' tgtaaTCCCAGCTACTCAGGAg 3'
16	hsa-miR-1202	3452~3476	25	miRNA: 3' gaggGGGUGAC--GU--CGACCGUg 5'	-20.2	149
				|||| | || |||||||
				Target:5' tcagCCCAGAGGTCAAGGCTGGCAc 3'
		311~331	21	miRNA: 3' gagggggUGACGUCGACCGUg 5'	-12.9	146
				|: | :|||||||
				Target:5' atgacagATGGAGGCTGGCAg 3'
17	hsa-miR-1207-5p	1350~1370	21	miRNA: 3' ggGGAGGGUCGGAGGGACGGu 5'	-36.4	155
				|||||||| |||:|||:|
				Target:5' ccCCTCCCAGACTCTCTGTCc 3'
		2566~2584	19	miRNA: 3' ggggAGGGUCGGAGGGACGGu 5'	-23.9	145
				||||: ||||:||||
				Target:5' ggagTCCCG--CTCCTTGCCg 3'
		820~843	24	miRNA: 3' ggGGAGGGUCG--GA-GGGACGgu 5'	-26.4	141
				|| ||::|| || ||||||
				Target:5' gcCCGCCTGGCATCTGCCCTGCac 3'
		2315~2337	23	miRNA: 3' ggGGAGGGUCGGA--GGGACGGu 5'	-28.2	141
				:||||| |||| ||:|||:
				Target:5' tcTCTCCCCGCCTGCCCTTGCTc 3'
		158~182	25	miRNA: 3' gggGAGGGUCG----GAGGGACGgu 5'	-22.2	140
				||:|| || :|||||||
				Target:5' cagCTTCCTGCTGTGTTCCCTGCac 3'
18	hsa-miR-122	3804~3822	19	miRNA: 3' guuUGUGGUAACAGUGUGAGGu 5'	-18.5	144
				|||||| | :||||||
				Target:5' atcACACCACT---GCACTCCa 3'
		3261~3279	19	miRNA: 3' guuUGUGGUAACAGUGUGAGGu 5'	-17.5	140
				:::||||| :||||||
				Target:5' attGTGCCATT---GCACTCCa 3'
19	hsa-miR-1224-5p	765~784	20	miRNA: 3' ggUGGAGGGCU-CAGGAGUg 5'	-15	149
				|| | :|| |||||||
				Target:5' ggACGTGGTGAGGTCCTCAt 3'
		3928~3946	19	miRNA: 3' ggUGGAGGGCUCAGGAGUg 5'	-17.8	141
				||:|||| |||| |||
				Target:5' aaACTTCCCAAGTCATCAa 3'
20	hsa-miR-1224-3p	3617~3636	20	miRNA: 3' gacUCCUCUCUCCUCCACCCc 5'	-22.8	157
				:|||| | ||||||||
				Target:5' tttGGGAG-GCCGAGGTGGGa 3'
		241~261	21	miRNA: 3' gacuccUCUCUCCUCCACCCc 5'	-20.6	155
				| :||| |||||||
				Target:5' gccaacACGGAGCAGGTGGGg 3'
		3740~3761	22	miRNA: 3' gacuccUCUCU-CCUCCACCCc 5'	-19.8	155
				||||: ||||||||
				Target:5' gccactAGAGGCTGAGGTGGGa 3'
		1436~1456	21	miRNA: 3' gacuCCUCUCUCCUCCACCCc 5'	-27.9	145
				| :|:| ||:||||||
				Target:5' gactGTGGGGTGGGGGTGGGa 3'
		105~129	25	miRNA: 3' gaCUCCUCUCUC----CUCCACCCc 5'	-14.5	141
				| ||: |:| |||||||
				Target:5' ccGCGGGCCGGGCTTACAGGTGGGa 3'
		2524~2547	24	miRNA: 3' gacUCCUC-UCU--CCUCCACCCc 5'	-17.6	140
				||||| | | | :||||||
				Target:5' ggcAGGAGCACATCGAGGGTGGGa 3'
21	hsa-miR-1225-5p	1501~1524	24	miRNA: 3' ggggggugACC-CGG-CAUGGGUg 5'	-17.6	150
				||| ||: |||||||
				Target:5' gaggcagaTGGAGCTGGTACCCAg 3'
22	hsa-miR-1225-3p	3018~3044	27	miRNA: 3' gaCCC---CCG--CCGUGUCCCCGAGu 5'	-30.41	146
				||| ||| ||||||| |||||
				Target:5' agGGGCCCGGCCGGGCACAGTGGCTCa 3'
		2730~2755	26	miRNA: 3' gaCCCCCGCCGUG---UCCCCG-AGu 5'	-34.8	144
				| ||||||||| :||||| ||
				Target:5' ggGTGGGCGGCACCGAGGGGGCATCa 3'
		3956~3979	24	miRNA: 3' gaCCCCCG--CCGUGUCCCCGAGu 5'	-27.7	142
				| |||| |||:|:| |||||
				Target:5' aaGTGGGCTGGGCGCGGTGGCTCa 3'
		955~976	22	miRNA: 3' gacccCCGCCGUGUCCCCGAgu 5'	-23.8	141
				|| ||| ::||||||
				Target:5' tattaGGGGGCTTGGGGGCTgg 3'
		581~601	21	miRNA: 3' gaccCCCGCCGUGUCCCCGAGu 5'	-27.7	141
				|||:||| ||| |||||
				Target:5' tcccGGGTGGC-CAGTGGCTCa 3'
23	hsa-miR-1226*	1604~1634	31	miRNA: 3' ggGGUAGGUCC--GGACG-UA--CGGGAGUg 5'	-25.9	164
				| | ||:|| || || || |||||||
				Target:5' tgCAACCCGGGCACCAGCGATGGGCCCTCAt 3'
		875~905	31	miRNA: 3' gggguaGGUCCG---GACGU-A-CGGGAGUg 5'	-27.4	148
				|||||| |||:: | |||:|||
				Target:5' tgttccCCAGGCACTCTGTGCTCGCCTTCAc 3'
		1763~1787	25	miRNA: 3' ggggUAGGUCCGGACGUACGGGAGUg 5'	-17.6	145
				:| :| |: |||| |||:|||
				Target:5' gagaGTGTAAGTGTGCA-GCCTTCAt 3'
24	hsa-miR-1226	236~259	24	miRNA: 3' gaUCCC--UUGUGUCCCGACCACu 5'	-25.3	142
				:||| |||||:| || ||||
				Target:5' ctGGGGCCAACACGGAGCAGGTGg 3'
		1497~1520	24	miRNA: 3' gaUCCCUUGUGU-CC-CGACCAcu 5'	-17.1	140
				||| ::|| | || ||||||
				Target:5' gaAGGAGGCAGATGGAGCTGGTac 3'
		1739~1760	22	miRNA: 3' gaUCCCUUGUGUCCCGACCACu 5'	-29.4	140
				:||||: : |||||||| |
				Target:5' ctGGGGAGAGGAGGGCTGGAGg 3'
25	hsa-miR-1227	19~36	18	miRNA: 3' gacccCUUUUCCCACCGUGc 5'	-9.8	143
				| :|| |||||||
				Target:5' acttcGCGAA--GTGGCACt 3'
26	hsa-miR-1228*	512~539	28	miRNA: 3' guGUGUGG--AC-----GGGGGCGGGUg 5'	-24.4	145
				||||:| || |:||||:|||
				Target:5' tgCACATCGTTGCGCTACTCCCGTCCAa 3'
		614~637	24	miRNA: 3' gugugUGGAC---GGGGGCGGGUg 5'	-25.7	144
				:|||| ||:||||||:
				Target:5' cctgaGCCTGCTCCCTCCGCCCGg 3'
27	hsa-miR-1228	1446~1466	21	miRNA: 3' ccCCCCGCUC-CGUCCACACu 5'	-35.6	174
				||||:|:| |||||||||
				Target:5' tgGGGGTGGGAGCAGGTGTGt 3'
		2802~2821	20	miRNA: 3' ccccccgCUCCGUCCACAcu 5'	-18.7	141
				|:|||||||||
				Target:5' gttgctgGGGGCAGGTGTca 3'
28	hsa-miR-1229	3649~3673	25	miRNA: 3' gacacccuCCCGU--CACCACUCUc 5'	-17.9	157
				||||| ||||||||
				Target:5' agcagtctGGGCAACATGGTGAGAc 3'
		3616~3637	22	miRNA: 3' gacACCCUCCCGUCACCACUCUc 5'	-22.8	155
				||||| ||| | ||||:||
				Target:5' tttTGGGA-GGCCGAGGTGGGAa 3'
		1436~1457	22	miRNA: 3' gacACCCUCCCGUCACCACUCUc 5'	-31.6	147
				|| | |||::| ||||:||
				Target:5' gacTGTG-GGGTGGGGGTGGGAg 3'
		757~778	22	miRNA: 3' gacacCCUCCCGUCACCACUCUc 5'	-17.3	145
				| ||| | ||||||||:
				Target:5' gcagaGCAGGAC-GTGGTGAGGt 3'
		3739~3762	24	miRNA: 3' gacacccUC-CCGUCACCACUCUc 5'	-19.5	140
				|| ||| | ||||:||
				Target:5' agccactAGAGGCTGAGGTGGGAg 3'
29	hsa-miR-1231	870~888	19	miRNA: 3' cgUCGACAGGCGGGUCUGUg 5'	-22.3	145
				:| |||:| |||||:||
				Target:5' aaGGATGTTC-CCCAGGCAc 3'
		3524~3544	21	miRNA: 3' cgUCGA-CAGGCGGGUCUGug 5'	-21	142
				:||| ||| |||||||
				Target:5' tgGGCTCTTCCTCCCAGACcc 3'
		1361~1383	23	miRNA: 3' cgucGACAGG---CGGGUCUGug 5'	-22	140
				|||||| |||||||
				Target:5' ctctCTGTCCCCACCCCAGACca 3'
30	hsa-miR-1233	2540~2558	19	miRNA: 3' gaCGCCCUCCUGUCCCGAgu 5'	-24.2	145
				|:|||| | |||||||
				Target:5' ggGTGGGA-GCCAGGGCTgt 3'
		1738~1757	20	miRNA: 3' gacgCCCUCCUGUCCCGAgu 5'	-24.8	140
				||||| : ||||||
				Target:5' gctgGGGAGAGGAGGGCTgg 3'
		2540~2558	19	miRNA: 3' gaCGCCCUCCUGUCCCGAgu 5'	-24.2	145
				|:|||| | |||||||
				Target:5' ggGTGGGA-GCCAGGGCTgt 3'
		1738~1757	20	miRNA: 3' gacgCCCUCCUGUCCCGAgu 5'	-24.8	140
				||||| : ||||||
				Target:5' gctgGGGAGAGGAGGGCTgg 3'
31	hsa-miR-1236	1296~1317	22	miRNA: 3' gaCCUCUCUGUUCCCCUUCUCc 5'	-23.2	168
				||| :|| :|| |||||||
				Target:5' caGGAAGGAAGAGCGGAAGAGg 3'
		981~1008	28	miRNA: 3' gacCUCUCUGUUCC------CCUUCUCc 5'	-17.9	153
				||| ||||| |||||||
				Target:5' gctGAGTACCAAGGGTCCCAGGAAGAGa 3'
		3617~3641	25	miRNA: 3' gacCUCUCUG--UUC-CCCUUCUcc 5'	-20.4	145
				|:|||:| |:| |||||||
				Target:5' tttGGGAGGCCGAGGTGGGAAGAtt 3'
		112~133	22	miRNA: 3' gaCCUCUCUGUUCCCCUUCUCc 5'	-21.4	144
				||: |||:| ||:||||
				Target:5' ccGGGCTTACAGGTGGGAGAGg 3'
		2848~2873	26	miRNA: 3' gaCCUCUC-UGU-UC--CCCUUCUCc 5'	-17	142
				||| || ||| | ||||:|||
				Target:5' gaGGACAGAACATTGTTGGGAGGAGt 3'
32	hsa-miR-1237	2284~2305	22	miRNA: 3' gaccCCCUGCCUC-GUCUUCCu 5'	-25.3	149
				|||:| ||| |||:|||
				Target:5' gtctGGGGCAGAGCCAGGAGGg 3'
		1919~1945	27	miRNA: 3' gacCCCCU------GCCUCGUCUUCCu 5'	-20.5	148
				||||| | | |||||||
				Target:5' attGGGGAGTTTTGCTAAACAGAAGGa 3'
		2241~2261	21	miRNA: 3' gaCCCCCUGCCUCGUCUUCCu 5'	-17.3	147
				| |||| || |:|||||
				Target:5' gaGCGGGAGAGACCGGAAGGc 3'
		3757~3783	27	miRNA: 3' gaCCCCCU----GCCUC--GUCUUCCu 5'	-25.1	143
				|| ||| :|||| |||:|||
				Target:5' tgGGAGGATCACTGGAGCCCAGGAGGt 3'
33	hsa-miR-124*	2811~2838	28	miRNA: 3' uaGUUC-CA-----GGCGACACUUGUGc 5'	-13.7	140
				||:| || || || |||:|||
				Target:5' ggCAGGTGTCACAGCCTCTCTGAGCACc 3'
		2811~2838	28	miRNA: 3' uaGUUC-CA-----GGCGACACUUGUGc 5'	-13.7	140
				||:| || || || |||:|||
				Target:5' ggCAGGTGTCACAGCCTCTCTGAGCACc 3'
		2811~2838	28	miRNA: 3' uaGUUC-CA-----GGCGACACUUGUGc 5'	-13.7	140
				||:| || || || |||:|||
				Target:5' ggCAGGTGTCACAGCCTCTCTGAGCACc 3'
34	hsa-miR-1244	3178~3201	24	miRNA: 3' uugGUAGAGUAUGUUUGGUUGAUGAa 5'	-12.9	145
				|| || :|| | |||:|||||
				Target:5' gggCACCT-GTA-ATCCCAGCTACTc 3'
		4103~4129	27	miRNA: 3' uugguaGAGUAUGUU-UGGUUGAUGAa 5'	-15	140
				| | |::|: |||:|||||
				Target:5' ggcaggCGCCTGTAGTCCCAGCTACTc 3'
		3178~3201	24	miRNA: 3' uugGUAGAGUAUGUUUGGUUGAUGAa 5'	-12.9	145
				|| || :|| | |||:|||||
				Target:5' gggCACCT-GTA-ATCCCAGCTACTc 3'
		4103~4129	27	miRNA: 3' uugguaGAGUAUGUU-UGGUUGAUGAa 5'	-15	140
				| | |::|: |||:|||||
				Target:5' ggcaggCGCCTGTAGTCCCAGCTACTc 3'
		3178~3201	24	miRNA: 3' uugGUAGAGUAUGUUUGGUUGAUGAa 5'	-12.9	145
				|| || :|| | |||:|||||
				Target:5' gggCACCT-GTA-ATCCCAGCTACTc 3'
		4103~4129	27	miRNA: 3' uugguaGAGUAUGUU-UGGUUGAUGAa 5'	-15	140
				| | |::|: |||:|||||
				Target:5' ggcaggCGCCTGTAGTCCCAGCTACTc 3'
35	hsa-miR-1245	3750~3770	21	miRNA: 3' uacaUCCGGAAAUCUAGUGAa 5'	-14.1	145
				|||: :|||||||
				Target:5' gctgAGGTGGGAGGATCACTg 3'
36	hsa-miR-1247	2436~2457	22	miRNA: 3' aggccCCUGCUUGCCCUGCCCa 5'	-25.9	149
				|||:|::| |||:|||
				Target:5' ttcctGGATGGGCTGGATGGGc 3'
		2261~2283	23	miRNA: 3' agGCCCCUGC-UUGCCCUGCCCa 5'	-21.2	148
				| || ::| |: |||||||
				Target:5' caCTGGAGTGCTATCGGACGGGt 3'
		60~84	25	miRNA: 3' agGCC--CCUGC-UUGCCCUGCCCa 5'	-30	142
				||| |:|| :||||:||||
				Target:5' cgCGGCCTGGCGCTGCGGGGCGGGg 3'
37	hsa-miR-1248	2486~2520	35	miRNA: 3' aaaUCGU-GUCA----CG-AAU--AUGUUCUUCCa 5'	-18.3	160
				|||| || | || ||| :||||||||
				Target:5' accAGCACCAATGGCAGCGTTACCAGCAAGAAGGc 3'
		2134~2166	33	miRNA: 3' aaAUCGU-GUCAC-GAAUA----UGUUCUUCCa 5'	-15.1	143
				|:||| | || ||| | | :||||||
				Target:5' ccTGGCAGCTTTGCCTTCTCTCCAAGAGAAGGg 3'
		332~365	34	miRNA: 3' aaaUCGUGUC------ACGAAU-AUGUUCUUCCa 5'	-19.5	142
				| |||:| | || | | |||||:||
				Target:5' gcaAACACGGGAGGCCTCCTCACTCCAAGAGGGg 3'
38	hsa-miR-1249	1298~1320	23	miRNA: 3' acUUCUUCCCCCCCUUC-CCGCa 5'	-21.7	140
				|||:| | | ||||| ||||
				Target:5' ggAAGGAAGAGCGGAAGAGGCGt 3'
39	hsa-miR-1250	2400~2427	28	miRNA: 3' uuuccGGUGU-----AGG--UCGUGGCa 5'	-18.2	146
				||:|| ||: |||||||
				Target:5' gctatCCGCATGGTGTCTGGAGCACCGt 3'
		2474~2496	23	miRNA: 3' uuuCCGGUGUA--GGUCGUGGca 5'	-19.3	144
				||| :|:| ||||||||
				Target:5' aatGGCAGCGTTACCAGCACCaa 3'
40	hsa-miR-1252	3372~3390	19	miRNA: 3' auuUACUUAAGUUAAAGGAAGa 5'	-7.8	148
				|||: ::| |||||||
				Target:5' cacATGG---TGACTTCCTTCc 3'
		2172~2195	24	miRNA: 3' auUUA--CUUAAGUUAAAGGAAGa 5'	-8.1	142
				||| ||| || ||||||:
				Target:5' ccAATCAGAACTCCTCTTCCTTTt 3'
41	hsa-miR-1253	2299~2319	21	miRNA: 3' acgUCCGACUAGAAGAAGAGa 5'	-17	158
				||| || | |||||||
				Target:5' aggAGGGCGAGCCTCTTCTCt 3'
		367~391	25	miRNA: 3' acGUCCGA--CUAG--AAGAAGAGa 5'	-15.8	155
				||| || |: | ||||||||
				Target:5' gtCAGCCTGGGGACAGTTCTTCTCc 3'
42	hsa-miR-1254	365~396	32	miRNA: 3' ugacGUCCGA----GGUCGA----AGGUCCGa 5'	-21.5	152
				||| || |||:| |||||||
				Target:5' gagtCAGCCTGGGGACAGTTCTTCTCCAGGCc 3'
		1042~1064	23	miRNA: 3' ugacGUCCGAGGUCGAAGGUCCGa 5'	-21.2	147
				| | | ||||| ||||||:
				Target:5' cgccCTGACGCCAGC-TCCAGGTg 3'
		2859~2880	22	miRNA: 3' ugACGUCCGAGGUCGAAGGUCCGa 5'	-16.9	146
				||: || || |||||||
				Target:5' atTGTTGGGAGGAG--TCCAGGCa 3'
43	hsa-miR-1258	3721~3742	22	miRNA: 3' aagGUGCUGG-AUUAGGAUUGa 5'	-17	142
				||:| |: |::|||||:|
				Target:5' gcaCATGCCTGTGGTCCTAGCc 3'
44	hsa-miR-125a-5p	947~972	26	miRNA: 3' agUGUCCAAU--UUCCCAGAGUCCCu 5'	-21	140
				| ||| || |:||| ||::|||
				Target:5' ctAAAGGGTATTAGGGGGCTTGGGGg 3'
45	hsa-miR-125a-3p	1533~1559	27	miRNA: 3' ccGAGGGUUC----UU-GGAGUGGACa 5'	-19.61	150
				||| :||| || ||||:||||
				Target:5' ctCTCATAAGCGTCAACCCTCGCCTGg 3'
46	hsa-miR-125b	3315~3336	22	miRNA: 3' agUGUUCAAUCCCAGAGUCCCu 5'	-20.5	144
				| |||| |||| | |||||
				Target:5' atAAAAGTAAGGGGCACAGGGa 3'
47	hsa-miR-125b-1*	3532~3553	22	miRNA: 3' ucGAGGGUUCUCGG-AUUGGGca 5'	-20.5	151
				||||| ||| || ||||||
				Target:5' tcCTCCC-AGACCCATAACCCtt 3'
48	hsa-miR-125b	3315~3336	22	miRNA: 3' agUGUUCAAUCCCAGAGUCCCu 5'	-20.5	144
				| |||| |||| | |||||
				Target:5' atAAAAGTAAGGGGCACAGGGa 3'
49	hsa-miR-125b-2*	2040~2062	23	miRNA: 3' caGGGUUC---UCGGACUGAACAcu 5'	-15.9	140
				||::|| |||| ||||||
				Target:5' ggCCTGAGAGTAGCC--ACTTGTcc 3'
50	hsa-miR-1260	3620~3637	18	miRNA: 3' acCACCGUCUCCACCCUa 5'	-24.9	164
				| ||| |||||||||
				Target:5' ggGAGGCCGAGGTGGGAa 3'
		3745~3762	18	miRNA: 3' acCACCGUCUCCACCCUa 5'	-23	164
				| ||| |||||||||
				Target:5' taGAGGCTGAGGTGGGAg 3'
		1440~1457	18	miRNA: 3' acCACCGUCUCCACCCUa 5'	-25	160
				| ||::|:|||||||
				Target:5' gtGGGGTGGGGGTGGGAg 3'
		111~130	20	miRNA: 3' accaCCG--UCUCCACCCUa 5'	-17.4	152
				||| | ||||||||
				Target:5' gccgGGCTTACAGGTGGGAg 3'
		2531~2548	18	miRNA: 3' accaccGUCUCCACCCUa 5'	-15.6	144
				|: :|||||||
				Target:5' gcacatCGAGGGTGGGAg 3'
51	hsa-miR-1260b	3619~3637	19	miRNA: 3' uaCCACCGUCACCACCCUa 5'	-20	161
				|| ||| | |||||||
				Target:5' tgGGAGGCCGAGGTGGGAa 3'
		1439~1457	19	miRNA: 3' uacCACCGUCACCACCCUa 5'	-21.9	156
				| ||::| |||||||
				Target:5' tgtGGGGTGGGGGTGGGAg 3'
		3744~3762	19	miRNA: 3' uacCACCGUCACCACCCUa 5'	-18.1	156
				| ||| | |||||||
				Target:5' ctaGAGGCTGAGGTGGGAg 3'
		110~130	21	miRNA: 3' uaccaCCG--UCACCACCCUa 5'	-15.8	144
				||| | |||||||
				Target:5' ggccgGGCTTACAGGTGGGAg 3'
		2531~2548	18	miRNA: 3' uaccaccgUCACCACCCUa 5'	-14.8	142
				|| |||||||
				Target:5' gcacatcgAG-GGTGGGAg 3'
		3162~3182	21	miRNA: 3' uaccaCCGU--CACCACCCua 5'	-19.5	140
				|||| ||||||||
				Target:5' agccaGGCATGGTGGTGGGca 3'
52	hsa-miR-1261	676~696	21	miRNA: 3' uucggUUUCGG--AAUAGGUa 5'	-8.3	148
				:||| | |||||||
				Target:5' cctgaGAAGACGGTTATCCAt 3'
53	hsa-miR-1262	2001~2025	25	miRNA: 3' uaGGAA--GAU-GUUUAAGUGGGUa 5'	-14.3	150
				:||| | | ||: |||||||
				Target:5' ccTCTTCCCGACCAGCCTCACCCAg 3'
		1206~1227	22	miRNA: 3' uaggaaGAUGUUUAAGUGGGUa 5'	-13.4	148
				||: :| |||||||
				Target:5' ccagacCTGGGATCTCACCCAc 3'
54	hsa-miR-1266	1573~1595	23	miRNA: 3' ucGGGACAAGAUGUCGGGACUCc 5'	-18.21	145
				|:| | | ||||:|||||
				Target:5' tcCTCAGCACCCCAGCTCTGAGc 3'
		1112~1136	25	miRNA: 3' ucGGGACAA---GAUGUCGGGACUCc 5'	-18.5	144
				:|:|||| || |: |:|||||
				Target:5' ctTCTTGTTCCCCT-CGACTCTGAGa 3'
		655~682	28	miRNA: 3' ucgggacaaGAUGUC-----GGGACUCc 5'	-15.3	142
				||: || |||||||
				Target:5' gaatgcgggCTGGAGGCCTTCCCTGAGa 3'
		485~506	22	miRNA: 3' ucGGGACAAGAUGUCGGGACUCc 5'	-17.2	140
				||| | :||| :||||||
				Target:5' ctCCCAGCGTTAC-TTCCTGAGc 3'
55	hsa-miR-1270	2136~2158	23	miRNA: 3' ugUGUCGAGAAGGUAUAGAGGUc 5'	-19.3	149
				:|||||:| || | ||||||
				Target:5' tgGCAGCTTTGCCTTCTCTCCAa 3'
		2136~2158	23	miRNA: 3' ugUGUCGAGAAGGUAUAGAGGUc 5'	-19.3	149
				:|||||:| || | ||||||
				Target:5' tgGCAGCTTTGCCTTCTCTCCAa 3'
56	hsa-miR-1272	1766~1791	26	miRNA: 3' aaagucUUAAACGACGGUAGUAGUag 5'	-13.7	152
				|:| ||| ||| ||||||
				Target:5' agtgtaAGTGTGCAGCCTTCATCAgc 3'
57	hsa-miR-1273e	1871~1890	20	miRNA: 3' agGUGAAGGACCCAAGUUCGUu 5'	-13.2	152
				| :|| || ||||||||
				Target:5' agCCTTTGCT--TTTCAAGCAa 3'
		2194~2214	21	miRNA: 3' agGUGAAGGACCCAAGUUCGUu 5'	-15.9	147
				|| ||||||| || |||||
				Target:5' ttCA-TTCCTGGATTAAAGCAc 3'
58	hsa-miR-1274a	2059~2076	18	miRNA: 3' accGCGGACUUGUCCCUg 5'	-18	143
				||| |||||||
				Target:5' gtcCGCAATCACAGGGAc 3'
		3320~3337	18	miRNA: 3' accgcggaCUUGUCCCUg 5'	-14.6	142
				| |||||||
				Target:5' agtaagggGCACAGGGAg 3'
59	hsa-miR-1274b	3877~3893	17	miRNA: 3' accgcGGGCUUGUCCCu 5'	-17.2	148
				:|| |||||||
				Target:5' gcaaaTCCCAACAGGGg 3'
60	hsa-miR-1276	3515~3534	20	miRNA: 3' acAGAGGUGUCCCGAGAAau 5'	-20.9	154
				|| |||| ||||||||
				Target:5' ctTCACCACTGGGCTCTTcc 3'
61	hsa-miR-128	3432~3452	21	miRNA: 3' uuUCUCUGGCCAAGUGACAcu 5'	-16.9	143
				|||| ||| ||||||
				Target:5' ggAGAGCCCGACCCACTGTct 3'
		3432~3452	21	miRNA: 3' uuUCUCUGGCCAAGUGACAcu 5'	-16.9	143
				|||| ||| ||||||
				Target:5' ggAGAGCCCGACCCACTGTct 3'
62	hsa-miR-1281	4154~4170	17	miRNA: 3' cccucuccUCCUCCGCu 5'	-15.9	145
				||||||||
				Target:5' ttgaacccAGGAGGCGg 3'
		1~17	17	miRNA: 3' ccCUCUC-CUCCUCCGCu 5'	-14.6	143
				| | | | |||||||
				Target:5' -aGCGCGCGTGGAGGCGg 3'
63	hsa-miR-1282	2506~2526	21	miRNA: 3' uucGUC-UUUUUCCGUUUGCu 5'	-16.1	141
				||| ||:|||||||| |
				Target:5' tacCAGCAAGAAGGCAAAGGc 3'
		1492~1511	20	miRNA: 3' uucgUCUUUUUCCGUUUGCu 5'	-20.5	140
				||||::|||||:|:|
				Target:5' actgAGAAGGAGGCAGATGg 3'
64	hsa-miR-1285	2608~2632	25	miRNA: 3' uccaGAGUGAAAC---AACGGGUCu 5'	-14.3	146
				| ||||| | |||:||||
				Target:5' ccagCACACTTCGGCTTTGTCCAGc 3'
		2608~2632	25	miRNA: 3' uccaGAGUGAAAC---AACGGGUCu 5'	-14.3	146
				| ||||| | |||:||||
				Target:5' ccagCACACTTCGGCTTTGTCCAGc 3'
65	hsa-miR-1292	2410~2432	23	miRNA: 3' guCGCAGACGGCCUUG-GGCAAGGGu 5'	-24.9	140
				|:|||| |||:| |||||:|:
				Target:5' tgGTGTCT---GGAGCACCGTTTCTt 3'
66	hsa-miR-1293	1328~1352	25	miRNA: 3' cguGUUUAGA-GGUC--UGGUGGGu 5'	-21	161
				|:|: || |||| |||||||
				Target:5' cacCGAGACTGCCAGCCACCACCCc 3'
		1088~1109	22	miRNA: 3' cgUGUUUAGAGGUCUGGUGGGu 5'	-21.6	160
				||: ||:| ||||||||:|
				Target:5' cgACGCATTTACAGACCACTCc 3'
		1943~1968	26	miRNA: 3' cguguuuAGAGGU----CUGGUGGGu 5'	-17.9	149
				|:||:: ||||||||
				Target:5' ggagcccTTTCTGAGGTGACCACCCg 3'
67	hsa-miR-1294	177~196	20	miRNA: 3' ucUGUUGUUACGGUUGGAGUGu 5'	-17.3	140
				:|| | | ||:|:|||||
				Target:5' ctGCACCCA--CCGATCTCACa 3'
		2003~2022	20	miRNA: 3' ucuguuGUUACGGUUGGAGUGu 5'	-16.9	140
				|:| |||:||||||
				Target:5' tcttccCGA--CCAGCCTCACc 3'
68	hsa-miR-1295	50~69	20	miRNA: 3' agugGGUCUAGACGCCGGAUu 5'	-27.3	148
				||:|:|| |||||||:
				Target:5' cccgCCGGGTC-GCGGCCTGg 3'
69	hsa-miR-1296	3714~3740	27	miRNA: 3' ccuCUACC---U-CGGUC-CCGGGAUu 5'	-21.8	143
				||||| | ||| | ||:||||
				Target:5' cgtGATGGCACATGCCTGTGGTCCTAg 3'
70	hsa-miR-1297	4142~4158	17	miRNA: 3' guggaCUUAAUGAACUu 5'	-12.9	144
				|||||:|||||
				Target:5' caggaGAATTGCTTGAa 3'
71	hsa-miR-1299	2221~2243	23	miRNA: 3' agggAGUGUGUCUU--AAGGUCUu 5'	-15	159
				| || ||||| |||||||
				Target:5' tcagTAAC-CAGAAAGTTCCAGAg 3'
		3367~3394	28	miRNA: 3' agGGAGUGUGUC-UU-----AAGGUCUu 5'	-14.9	152
				|: ||||::| :| |||||||
				Target:5' ggCTGCACATGGTGACTTCCTTCCAGAg 3'
72	hsa-miR-1301	396~418	23	miRNA: 3' cuuCAGUGAGGGUCCGUCGACGUu 5'	-24.3	168
				| ::|||||| ||||||||
				Target:5' cctGCTGCTCCCA-TCAGCTGCAa 3'
		3761~3794	34	miRNA: 3' cuucAGUGA----GGGUCC----G--UCGACGUu 5'	-25.5	146
				||||| |||||| | :||||||
				Target:5' aggaTCACTGGAGCCCAGGAGGTCAAGGCTGCAg 3'
		3350~3374	25	miRNA: 3' cuuCAGUGAGGGUCCG-UCGACGUu 5'	-11.8	141
				| | ||:|:: |: :||||||
				Target:5' cgtGCCCCTTCTGTGTGGGCTGCAc 3'
73	hsa-miR-1302	4216~4238	23	miRNA: 3' aaaUCGUAUUC--AUACAGGGUu 5'	-11.5	144
				|| ||:|| | ||||:||
				Target:5' gacAGAATGAGACTCTGTCTCAa 3'
		4216~4238	23	miRNA: 3' aaaUCGUAUUC--AUACAGGGUu 5'	-11.5	144
				|| ||:|| | ||||:||
				Target:5' gacAGAATGAGACTCTGTCTCAa 3'
		4216~4238	23	miRNA: 3' aaaUCGUAUUC--AUACAGGGUu 5'	-11.5	144
				|| ||:|| | ||||:||
				Target:5' gacAGAATGAGACTCTGTCTCAa 3'
		4216~4238	23	miRNA: 3' aaaUCGUAUUC--AUACAGGGUu 5'	-11.5	144
				|| ||:|| | ||||:||
				Target:5' gacAGAATGAGACTCTGTCTCAa 3'
		4216~4238	23	miRNA: 3' aaaUCGUAUUC--AUACAGGGUu 5'	-11.5	144
				|| ||:|| | ||||:||
				Target:5' gacAGAATGAGACTCTGTCTCAa 3'
		4216~4238	23	miRNA: 3' aaaUCGUAUUC--AUACAGGGUu 5'	-11.5	144
				|| ||:|| | ||||:||
				Target:5' gacAGAATGAGACTCTGTCTCAa 3'
		4216~4238	23	miRNA: 3' aaaUCGUAUUC--AUACAGGGUu 5'	-11.5	144
				|| ||:|| | ||||:||
				Target:5' gacAGAATGAGACTCTGTCTCAa 3'
		4216~4238	23	miRNA: 3' aaaUCGUAUUC--AUACAGGGUu 5'	-11.5	144
				|| ||:|| | ||||:||
				Target:5' gacAGAATGAGACTCTGTCTCAa 3'
		4216~4238	23	miRNA: 3' aaaUCGUAUUC--AUACAGGGUu 5'	-11.5	144
				|| ||:|| | ||||:||
				Target:5' gacAGAATGAGACTCTGTCTCAa 3'
		4216~4238	23	miRNA: 3' aaaUCGUAUUC--AUACAGGGUu 5'	-11.5	144
				|| ||:|| | ||||:||
				Target:5' gacAGAATGAGACTCTGTCTCAa 3'
		4216~4238	23	miRNA: 3' aaaUCGUAUUC--AUACAGGGUu 5'	-11.5	144
				|| ||:|| | ||||:||
				Target:5' gacAGAATGAGACTCTGTCTCAa 3'
74	hsa-miR-1303	4056~4077	22	miRNA: 3' ucUCGUUCUGGGGCAGAGAUUu 5'	-13	164
				:|::| |:|:| |||||||
				Target:5' atGGTGAAATCTCATCTCTAAa 3'
		3664~3685	22	miRNA: 3' ucUCGUUCUGGGGCAGAGAUuu 5'	-21.4	160
				:|::||||||| ||||||
				Target:5' atGGTGAGACCCCATCTCTAca 3'
		3834~3855	22	miRNA: 3' ucUCGUUCUGGGGCAGAGAUUu 5'	-26.1	156
				| ||||||||:||||| ||
				Target:5' aaACCAAGACCCTGTCTCGAAa 3'
		3290~3311	22	miRNA: 3' ucUCGUUCUGGGGCAGAGAUUu 5'	-20.9	148
				|||:| ||::|||||| ||
				Target:5' caAGCGAAACTTCGTCTCAAAa 3'
		4219~4240	22	miRNA: 3' ucUCGUUCUGGGGCAGAGAUUu 5'	-23.6	144
				| ::||||:|:||||| ||
				Target:5' agAATGAGACTCTGTCTCAAAa 3'
75	hsa-miR-1304	2926~2945	20	miRNA: 3' guguagAGUGACAUCGGAGUUu 5'	-13.2	140
				|||: ||||||||:
				Target:5' aggtgaTCAT--TAGCCTCAGc 3'
76	hsa-miR-1307	38~59	22	miRNA: 3' gugCUGGCUGCGGUGCGGCUCa 5'	-29.9	147
				|:| |:|| | |||||:|
				Target:5' cggGGCGGGCGGCCCGCCGGGt 3'
		1625~1652	28	miRNA: 3' gugcuGGCUGCG---GU---GCGGCUCa 5'	-20.1	145
				|: |:|| || |||||||
				Target:5' gggccCTCATGCACACAGGGCGCCGAGc 3'
		740~763	24	miRNA: 3' guGCUGGCUGCGGU--GCGGCUCa 5'	-27	142
				||:||||:| || ||| |||
				Target:5' cgCGGCCGATGACAGGCGCAGAGc 3'
77	hsa-miR-130a*	3488~3508	21	miRNA: 3' cgucUGUCAUCGUGUUACACUu 5'	-12.61	141
				||| :||| :||||||
				Target:5' ggtcACACGGGCA-GATGTGAc 3'
78	hsa-miR-130a	3256~3277	22	miRNA: 3' uacgggAAAAUUGUAACGUGAc 5'	-11.1	160
				|| |: |||||||||
				Target:5' ccgagaTTGTGCCATTGCACTc 3'
79	hsa-miR-130b*	1297~1317	21	miRNA: 3' caucaCGUUGUCCCUUUCUCa 5'	-11.3	140
				| || || |:|||||
				Target:5' aggaaGGAAGAGCGGAAGAGg 3'
80	hsa-miR-130b	3256~3277	22	miRNA: 3' uacgggAAAGUAGUAACGUGAc 5'	-11.1	156
				|| :: |||||||||
				Target:5' ccgagaTTGTGCCATTGCACTc 3'
		507~528	22	miRNA: 3' uaCGGGAAAGUAGUAACGUGAc 5'	-22	152
				|||: ||||:||||:||
				Target:5' tgGCCTGCACATCGTTGCGCTa 3'
81	hsa-miR-132	2648~2669	22	miRNA: 3' gcugguaccGACAUCUGACAAu 5'	-15.4	141
				||| ||:|||||
				Target:5' acgttttcaCTGCAGGCTGTTt 3'
		3623~3645	23	miRNA: 3' gcUGGUACCG-ACAUCUGACAAu 5'	-17.8	140
				:||: ||: | |||:||||
				Target:5' agGCCGAGGTGGGAAGATTGTTc 3'
82	hsa-miR-1321	1987~2004	18	miRNA: 3' uaGUGUAAGUGGAGGGAc 5'	-15	144
				||| | |::||||||
				Target:5' tcCACCTCCGTCTCCCTc 3'
83	hsa-miR-1322	2737~2757	21	miRNA: 3' guCGUAG--UCGUCGUAGUAg 5'	-15.8	151
				||| | :| :|||||||
				Target:5' cgGCACCGAGGGGGCATCATt 3'
84	hsa-miR-1324	4210~4237	28	miRNA: 3' cuUUCACGUAUCUUA-----AGACAGAcc 5'	-13.3	145
				::||| | ||||| |||||||
				Target:5' ctGGGTG-ACAGAATGAGACTCTGTCTca 3'
85	hsa-miR-133a	222~246	25	miRNA: 3' gucGAC-CAACUU--CCCCUGGUUu 5'	-19.8	145
				||| ||||:: |||:||||
				Target:5' ggcCTGAGTTGGGTCTGGGGCCAAc 3'
		2895~2916	22	miRNA: 3' gucgaccaaCUUCCCCUGGUUu 5'	-18.8	141
				||| |||||||:
				Target:5' cagcgcagaGAATGGGACCAGc 3'
		222~246	25	miRNA: 3' gucGAC-CAACUU--CCCCUGGUUu 5'	-19.8	145
				||| ||||:: |||:||||
				Target:5' ggcCTGAGTTGGGTCTGGGGCCAAc 3'
		2895~2916	22	miRNA: 3' gucgaccaaCUUCCCCUGGUUu 5'	-18.8	141
				||| |||||||:
				Target:5' cagcgcagaGAATGGGACCAGc 3'
86	hsa-miR-133b	222~246	25	miRNA: 3' aucGAC-CAACUU--CCCCUGGUUu 5'	-19.8	145
				||| ||||:: |||:||||
				Target:5' ggcCTGAGTTGGGTCTGGGGCCAAc 3'
		2895~2916	22	miRNA: 3' aucgaccaaCUUCCCCUGGUUu 5'	-16.9	141
				||| |||||||:
				Target:5' cagcgcagaGAATGGGACCAGc 3'
87	hsa-miR-135b*	823~843	21	miRNA: 3' ggGUACCGAAAAUCGGGAUGUa 5'	-19.6	147
				| |||| | | |||||:||
				Target:5' cgCCTGGCATCT-GCCCTGCAc 3'
88	hsa-miR-136	302~324	23	miRNA: 3' aggUAGUAGUUUUGUUUACCUCa 5'	-15.7	148
				| || | :|||:||||||
				Target:5' ggaACCAAGATGACAGATGGAGg 3'
		1486~1514	29	miRNA: 3' aggUAGU-AGUUUU-----GUUUACCUCa 5'	-14.8	144
				:||| | |:|| ||:||||||
				Target:5' ggaGTCACTGAGAAGGAGGCAGATGGAGc 3'
89	hsa-miR-138	1599~1622	24	miRNA: 3' gcCGGAC-UAAGUGUUGUGGUCGa 5'	-20.8	153
				|:||| | | ::|||||||
				Target:5' ggGTCTGCAACCCGGGCACCAGCg 3'
		886~910	25	miRNA: 3' gccGGAC-UAAGU-GUUGUGGUCGa 5'	-18.2	148
				:||| : ||: | |||||||
				Target:5' cacTCTGTGCTCGCCTTCACCAGCg 3'
		822~848	27	miRNA: 3' gcCGGACU----AAGUGUUGUGGUCGa 5'	-17.8	143
				|||||: | | | :||||||:
				Target:5' ccGCCTGGCATCTGCCCTGCACCAGTg 3'
		2589~2613	25	miRNA: 3' gcCGGACUAAGU--GUUGUGGUCGa 5'	-20.2	143
				|||||: ||| || | |||||
				Target:5' aaGCCTGGCTCAGCCACCTCCAGCa 3'
		1031~1057	27	miRNA: 3' gccGGACU-AAGUG---UUGUGGUCGa 5'	-20.01	140
				|| || ||:| :||:|||||
				Target:5' catCCAGAGATCGCCCTGACGCCAGCt 3'
90	hsa-miR-138-1*	1127~1151	25	miRNA: 3' ccGGGAC---CACAACACUUCAUCg 5'	-24.2	144
				|:||| |||| |||::||||
				Target:5' gaCTCTGAGAGTGTGGTGGGGTAGc 3'
		3222~3243	22	miRNA: 3' ccgggaccacaacaCUUCAUCg 5'	-11.74	140
				|||||||
				Target:5' tcgcttgaacccagGAAGTAGa 3'
91	hsa-miR-138	1599~1622	24	miRNA: 3' gcCGGAC-UAAGUGUUGUGGUCGa 5'	-20.8	153
				|:||| | | ::|||||||
				Target:5' ggGTCTGCAACCCGGGCACCAGCg 3'
		886~910	25	miRNA: 3' gccGGAC-UAAGU-GUUGUGGUCGa 5'	-18.2	148
				:||| : ||: | |||||||
				Target:5' cacTCTGTGCTCGCCTTCACCAGCg 3'
		822~848	27	miRNA: 3' gcCGGACU----AAGUGUUGUGGUCGa 5'	-17.8	143
				|||||: | | | :||||||:
				Target:5' ccGCCTGGCATCTGCCCTGCACCAGTg 3'
		2589~2613	25	miRNA: 3' gcCGGACUAAGU--GUUGUGGUCGa 5'	-20.2	143
				|||||: ||| || | |||||
				Target:5' aaGCCTGGCTCAGCCACCTCCAGCa 3'
		1031~1057	27	miRNA: 3' gccGGACU-AAGUG---UUGUGGUCGa 5'	-20.01	140
				|| || ||:| :||:|||||
				Target:5' catCCAGAGATCGCCCTGACGCCAGCt 3'
92	hsa-miR-139-3p	3403~3426	24	miRNA: 3' ugagguugucCCG--GCGCAGAGg 5'	-19.3	142
				||| |||||||
				Target:5' gtgggaggtaGGCAAGGCGTCTCc 3'
93	hsa-miR-140-3p	3713~3736	24	miRNA: 3' ggCACCAAGAUG---GGACACCAu 5'	-16.6	151
				||| | || ||||||||
				Target:5' gcGTGATGGCACATGCCTGTGGTc 3'
94	hsa-miR-141*	3619~3641	23	miRNA: 3' aggUUGUGACAUGA-CCUUCUAc 5'	-11.5	143
				:| :| | : | |||||||
				Target:5' tggGAGGCCGAGGTGGGAAGATt 3'
95	hsa-miR-141	2463~2486	24	miRNA: 3' gguAGAAAUGGU--CUGUCACAAu 5'	-15.2	141
				|||| |||| |:||| |||
				Target:5' tgtTCTTCACCAATGGCAGCGTTa 3'
96	hsa-miR-143*	3797~3819	23	miRNA: 3' ugGUCUCUA-CGUCGUGACGUGg 5'	-15.7	160
				| | ||| || ||||||||
				Target:5' agCTGTGATCACACCACTGCACt 3'
		3254~3276	23	miRNA: 3' ugGUCUCU-ACGUCGUGACGUGg 5'	-20.8	152
				| |||| ||:: ||:|||||
				Target:5' agCCGAGATTGTGCCATTGCACt 3'
		4182~4204	23	miRNA: 3' ugGUCUCUAC-GUCGUGACGUGg 5'	-20.3	152
				| |||||| :: |||||||:
				Target:5' agCTGAGATGATGCCACTGCATt 3'
97	hsa-miR-143	1804~1828	25	miRNA: 3' cuCGAUG---UCA-CGAAGUAGAGu 5'	-18.9	167
				|:||: ||| ||||||||||
				Target:5' gcGTTATGTAAGTGGCTTCATCTCa 3'
		4051~4074	24	miRNA: 3' cucgaUGUCAC---GAAGUAGAGu 5'	-10.9	148
				|::||| : |||||||
				Target:5' ccaacATGGTGAAATCTCATCTCt 3'
		3284~3308	25	miRNA: 3' cuCGAUG-UCAC---GAAGUAGAGu 5'	-17.5	143
				|| || || | ||||:||||
				Target:5' ggGCGACAAGCGAAACTTCGTCTCa 3'
98	hsa-miR-144	682~702	21	miRNA: 3' ucaUG-UAGUAGAUAUGACAu 5'	-13.8	145
				|| :|:||| ||:||||
				Target:5' aagACGGTTATCCATGCTGTa 3'
99	hsa-miR-145	2930~2953	24	miRNA: 3' ucccUAA--GGACCCUUUUGACCUg 5'	-11.7	148
				||| ||| | |||||||
				Target:5' gatcATTAGCCTCAG-CAACTGGAt 3'
		2431~2453	23	miRNA: 3' uccCUAAGGACCCUUUUGACCUg 5'	-21	140
				| ||||||| :::|||||
				Target:5' tttGCTTCCTGGATGGGCTGGAt 3'
100	hsa-miR-145*	2854~2875	22	miRNA: 3' ucUUGUCAUAAAGGUCCUUAGg 5'	-19.5	148
				|||| |:|| ||||:||
				Target:5' agAACATTGTTGGGAGGAGTCc 3'
101	hsa-miR-1468	1493~1513	21	miRNA: 3' guCGCUUUGUCCGUUUGCCUc 5'	-25.2	143
				| |||: |||||:|:|||
				Target:5' ctGAGAAGGAGGCAGATGGAg 3'
102	hsa-miR-1469	1624~1651	28	miRNA: 3' ccUCGGGCG--CG-GGG---CGCGGCUc 5'	-28	150
				:|||| | || | | |||||||
				Target:5' tgGGCCCTCATGCACACAGGGCGCCGAg 3'
103	hsa-miR-146a	841~866	26	miRNA: 3' uuGGGUACCUUAAG----UCAAGAGu 5'	-14.5	150
				|| :||| | | |||||||
				Target:5' caCCAGTGGCCTCCAGGAAGTTCTCc 3'
		370~388	19	miRNA: 3' uuGGGUACCUUAAGUCAAGAGu 5'	-16.2	141
				||:: ||| |||||||:
				Target:5' agCCTGGGGA---CAGTTCTTc 3'
104	hsa-miR-146b-5p	841~866	26	miRNA: 3' ucGGAUACCUUAAG----UCAAGAGu 5'	-14.2	150
				|| :||| | | |||||||
				Target:5' caCCAGTGGCCTCCAGGAAGTTCTCc 3'
		370~388	19	miRNA: 3' ucGGAUACCUUAAGUCAAGAGu 5'	-19.2	145
				|||: ||| |||||||:
				Target:5' agCCTGGGGA---CAGTTCTTc 3'
105	hsa-miR-146b-3p	2677~2695	19	miRNA: 3' ggucUUGACUCAGGUGUCCCGu 5'	-16.3	151
				|| ||:| |||||||
				Target:5' gggcAAGTGGG---ACAGGGCg 3'
		3493~3514	22	miRNA: 3' gguCUUGACUCAGGUGUCCCGu 5'	-17.5	151
				|::| || : |||||||
				Target:5' cacGGGCAGATGTGACAGGGCg 3'
		1624~1646	23	miRNA: 3' ggucuuGACU-CAGGUGUCCCGu 5'	-17.6	148
				|| | | ||||||||
				Target:5' tgggccCTCATGCACACAGGGCg 3'
106	hsa-miR-1470	1640~1665	26	miRNA: 3' gcCCCACG---UGCCC--GCCUCCcg 5'	-25.6	141
				||| || :|||| ||||||
				Target:5' caGGGCGCCGAGCGGGGCCGGAGGca 3'
107	hsa-miR-148a	1386~1406	21	miRNA: 3' uguuucAAGACAUCACGUGACu 5'	-11.2	151
				|||| | |||||||
				Target:5' gtcaccTTCT-TCCTGCACTGg 3'
108	hsa-miR-148b*	2839~2860	22	miRNA: 3' cgGACUCACAUAUUGUCUUGaa 5'	-15.8	152
				|| |||| | :|||||||
				Target:5' ctCTAAGTGGAGGACAGAACat 3'
		2160~2184	25	miRNA: 3' cggaCUCACAU--AUU-GUCUUGAa 5'	-11.8	144
				|:|| | || |||||||
				Target:5' agaaGGGTCCACCCAATCAGAACTc 3'
109	hsa-miR-148b	1386~1406	21	miRNA: 3' uguuucAAGACACUACGUGACu 5'	-11.2	151
				|||| | |||||||
				Target:5' gtcaccTTCT-TCCTGCACTGg 3'
110	hsa-miR-149	2278~2301	24	miRNA: 3' ccCUCAC---UUCUGUGCCUCGGUCu 5'	-22.5	157
				|:||| ::|:|| |||||||
				Target:5' acGGGTGTCTGGGGCA--GAGCCAGg 3'
		2532~2553	22	miRNA: 3' cccucaCUUCUGUGCCUCGGUCu 5'	-21.2	156
				||:|::: ||||||||
				Target:5' cacatcGAGGGTG-GGAGCCAGg 3'
		1578~1599	22	miRNA: 3' cccucacuUCUGUGCCUCGGUCu 5'	-13.2	146
				|| | | |||||||
				Target:5' agcaccccAG-CTCTGAGCCAGg 3'
111	hsa-miR-149*	1337~1358	22	miRNA: 3' cguGUCGG-GGGCAGGGAGGGa 5'	-27.1	158
				||||| || |||||||
				Target:5' tgcCAGCCACCACCCCCTCCCa 3'
		2108~2126	19	miRNA: 3' cgugucGGGGGCAGGGAGGGa 5'	-21.3	151
				||:|| |||||||
				Target:5' cctcttCCTCC--CCCTCCCa 3'
		2304~2323	20	miRNA: 3' cgugUCGGGGGCAGGGAGGGa 5'	-25.6	148
				||||:|: ||:|||||
				Target:5' ggcgAGCCTCT-TCTCTCCCc 3'
		614~633	20	miRNA: 3' cgugUCGGGGGCAGGGAGGga 5'	-21.4	140
				||||: | |||||||
				Target:5' cctgAGCCTGC-TCCCTCCgc 3'
112	hsa-miR-150	949~973	25	miRNA: 3' gugaCCAUGUUCCC---AACCCUCu 5'	-21.4	150
				||||: |||| |||||:|
				Target:5' aaagGGTATTAGGGGGCTTGGGGGc 3'
		2850~2870	21	miRNA: 3' gugacCAUGUUCCCAACCCUCu 5'	-15.5	148
				| || | ||||||||
				Target:5' ggacaGAAC-ATTGTTGGGAGg 3'
		3049~3071	23	miRNA: 3' gugaccaUGUU-CCCAACCCUCu 5'	-13.2	143
				|||| |||||||
				Target:5' tgtaatcACAACACTTTGGGAGg 3'
		3604~3625	22	miRNA: 3' gugaccauguucccAACCCUCu 5'	-11.8	140
				|||||||
				Target:5' gtaatcgcagcattTTGGGAGg 3'
113	hsa-miR-152	1387~1406	20	miRNA: 3' gguucAAGACAGUACGUGACu 5'	-14.8	159
				|||| || |||||||
				Target:5' tcaccTTCT-TCCTGCACTGg 3'
114	hsa-miR-1538	3567~3589	23	miRNA: 3' uccUUGUCGUCGUCGGGCCCGgc 5'	-24.4	156
				|||| ::|||| ||||||
				Target:5' aaaAACACTGGCAGACCGGGCgc 3'
		98~119	22	miRNA: 3' ucCUUGUCGUCGUCGGGCCCGGc 5'	-26.6	152
				|:|| || ||:| ||||||:
				Target:5' caGGAC-GCCGCGGGCCGGGCTt 3'
		2358~2379	22	miRNA: 3' uccuUGUCGUCGUCGGGCCCGGc 5'	-21.9	146
				:::| ||||| |:|||||
				Target:5' tgctGTGGGAGCAG-CTGGGCCt 3'
		1590~1617	28	miRNA: 3' ucCUU-GUC----GUCGUCGGGCCCGgc 5'	-24.4	143
				||: ||| | ||| |||||||
				Target:5' ctGAGCCAGGGGTCTGCAACCCGGGCac 3'
		38~61	24	miRNA: 3' ucCUUG-UCGUCGUCGGGCCCGGc 5'	-30.7	141
				|::| :||:|| |||||:|
				Target:5' cgGGGCGGGCGGCCCGCCGGGTCg 3'
115	hsa-miR-155	3548~3566	19	miRNA: 3' ugGGGAUAGUGCUAAUCGUAAUu 5'	-17.7	147
				||:|:|| ||||:||||
				Target:5' acCCTTGTC----TTAGTATTAg 3'
		2463~2487	25	miRNA: 3' ugGGGAUAGUGCUAA---UCGUAAUu 5'	-9.2	140
				::|| |||| | | |||:|||
				Target:5' tgTTCT-TCACCAATGGCAGCGTTAc 3'
116	hsa-miR-15a	389~405	17	miRNA: 3' guGUUUGGUAAUACACGACGAu 5'	-12	143
				||::|| |||||||
				Target:5' tcCAGGCC-----CTGCTGCTc 3'
117	hsa-miR-15a*	2024~2045	22	miRNA: 3' acuccGUCGUGUUAUACCGGAc 5'	-22.6	149
				|:|| |||:||||||
				Target:5' agcctCGGCTGAATGTGGCCTg 3'
		833~853	21	miRNA: 3' acuccGUCGUGUUAUACCGGAc 5'	-13.9	140
				| |||| | :||||||
				Target:5' ctgccCTGCACCA-GTGGCCTc 3'
118	hsa-miR-15b	384~405	22	miRNA: 3' acauuuGGUACUACACGACGAu 5'	-11.8	148
				||| | |||||||
				Target:5' tcttctCCAGGCCCTGCTGCTc 3'
119	hsa-miR-16	384~405	22	miRNA: 3' gcgguuauaaauGCACGACGAu 5'	-11.3	142
				| |||||||
				Target:5' tcttctccaggcCCTGCTGCTc 3'
		384~405	22	miRNA: 3' gcgguuauaaauGCACGACGAu 5'	-11.3	142
				| |||||||
				Target:5' tcttctccaggcCCTGCTGCTc 3'
120	hsa-miR-17	3979~4000	22	miRNA: 3' gaUGGACGUGACAUUCGUGAAAc 5'	-14.7	156
				|||| :| | ||||||||
				Target:5' acACCT-TAATCCCAGCACTTTg 3'
		3598~3620	23	miRNA: 3' gaUGGACGUGACAUUCGUGAAAc 5'	-19.3	153
				|||||:| | ||||:|||
				Target:5' acACCTGTAATCGCAGCATTTTg 3'
		2197~2218	22	miRNA: 3' gauGGACGUGACAUUCGUGAAac 5'	-16	147
				|||| |:| ||||||||
				Target:5' attCCTGGATT-AAAGCACTTgt 3'
121	hsa-miR-17*	2643~2663	21	miRNA: 3' gaUGUUCACGGAAGUGACGUCa 5'	-19.2	163
				:|:| |::||||||||||
				Target:5' gaGCGA-CGTTTTCACTGCAGg 3'
122	hsa-miR-181a	2016~2040	25	miRNA: 3' ugAGUGGCUGUCG----CAACUUACAa 5'	-17.2	163
				||||| |||| | |||||||
				Target:5' ccTCACC--CAGCCTCGGCTGAATGTg 3'
		275~300	26	miRNA: 3' ugAGUGGCUGUC---GCAACUUACaa 5'	-21	141
				||:|| : || ||||||||
				Target:5' gcTCGCCTGGAGGAAAGTTGAATGgc 3'
		2016~2040	25	miRNA: 3' ugAGUGGCUGUCG----CAACUUACAa 5'	-17.2	163
				||||| |||| | |||||||
				Target:5' ccTCACC--CAGCCTCGGCTGAATGTg 3'
		275~300	26	miRNA: 3' ugAGUGGCUGUC---GCAACUUACaa 5'	-21	141
				||:|| : || ||||||||
				Target:5' gcTCGCCTGGAGGAAAGTTGAATGgc 3'
123	hsa-miR-181b	2020~2040	21	miRNA: 3' ugGGUGGCUGUCGUUACUUACAa 5'	-19	157
				||| | |:|| |||||||
				Target:5' acCCAGCCTCGGC--TGAATGTg 3'
		2020~2040	21	miRNA: 3' ugGGUGGCUGUCGUUACUUACAa 5'	-19	157
				||| | |:|| |||||||
				Target:5' acCCAGCCTCGGC--TGAATGTg 3'
124	hsa-miR-181c	2016~2040	25	miRNA: 3' ugAGUGGCU---GUCCAACUUACAa 5'	-15.8	160
				||||| | : || |||||||
				Target:5' ccTCACCCAGCCTCGGCTGAATGTg 3'
		275~300	26	miRNA: 3' ugAGUGG----CUGUCCAACUUACaa 5'	-18.7	142
				||:|| |: | ||||||||
				Target:5' gcTCGCCTGGAGGAAAGTTGAATGgc 3'
125	hsa-miR-181d	2016~2040	25	miRNA: 3' ugGGUGGCU-GUUGUU-ACUUACAa 5'	-17.4	153
				:|||| | | |:: |||||||
				Target:5' ccTCACCCAGCCTCGGCTGAATGTg 3'
126	hsa-miR-182*	289~308	20	miRNA: 3' auCAACCGUU-CAGAUCUUGGu 5'	-17	143
				|||| || | ||:|||||
				Target:5' aaGTTG--AATGGCTGGAACCa 3'
		1141~1161	21	miRNA: 3' aucaaCCGUUCAGAUCUUGGu 5'	-14.8	140
				||:|: | |:|||||
				Target:5' ggtggGGTAGCTGTGGAACCt 3'
127	hsa-miR-1825	2248~2267	20	miRNA: 3' ccUCU--CCUCCCGUGACCu 5'	-23.8	162
				||| ||| ||||||||
				Target:5' agAGACCGGAAGGCACTGGa 3'
		1390~1407	18	miRNA: 3' ccucuccuccCGUGACCu 5'	-12	140
				|||||||
				Target:5' ccttcttcctGCACTGGg 3'
128	hsa-miR-183	3245~3271	27	miRNA: 3' ucACUUAAGAUGGU-----CACGGUAu 5'	-15.3	144
				|| | | :||: |||||||
				Target:5' gtTGCAGTGAGCCGAGATTGTGCCATt 3'
129	hsa-miR-184	1349~1371	23	miRNA: 3' ugGGAAUAGUC-AAGAGGCAGGu 5'	-21.2	144
				|| | ||| ||||:||||
				Target:5' ccCCCTCCCAGACTCTCTGTCCc 3'
130	hsa-miR-185	2091~2110	20	miRNA: 3' agUCCUUGACGGAAAGAGAGGu 5'	-21.2	164
				:|||:|| || |||||||
				Target:5' aaGGGAGCTTCC--TCTCTCCt 3'
		2300~2322	23	miRNA: 3' agUCCUUGACGGA-AAGAGAGGu 5'	-20.7	164
				|||: |||| ||||||||
				Target:5' ggAGGGCGAGCCTCTTCTCTCCc 3'
		2135~2157	23	miRNA: 3' agUCCUUG--ACGGAAAGAGAGGu 5'	-24.3	161
				:| |:| |||| ||||||||
				Target:5' ctGGCAGCTTTGCC-TTCTCTCCa 3'
131	hsa-miR-185*	1032~1060	29	miRNA: 3' cuGGUCUC---C----UUUCGGUCGGGGa 5'	-23.5	146
				|||||| | :| ||||||:||
				Target:5' atCCAGAGATCGCCCTGACGCCAGCTCCa 3'
		355~376	22	miRNA: 3' cuGGUCUCCUUUCGGUCGGGga 5'	-27.7	144
				| |||||::||:|||||:
				Target:5' tcCAAGAGGGGAGTCAGCCTgg 3'
		3898~3923	26	miRNA: 3' cuGGUCUCCUUU---C-GGUCGGGGa 5'	-16.34	144
				|:| || ||| | |||||||:
				Target:5' ctCTACAGAAAAACCGACCAGCCCTc 3'
		2804~2829	26	miRNA: 3' cuGGUCUCCUUUCG----GUCGGGGa 5'	-22.3	142
				|::|:|| |:|: |||||:|
				Target:5' tgCTGGGGGCAGGTGTCACAGCCTCt 3'
132	hsa-miR-186*	3044~3069	26	miRNA: 3' ggguuuuuUAAGUG----GAAACCCg 5'	-14.6	148
				| |||| |||||||
				Target:5' acgcctgtAATCACAACACTTTGGGa 3'
133	hsa-miR-188-3p	2347~2368	22	miRNA: 3' acGUUUGG--GACGUACACCCUc 5'	-20.5	152
				|| :|| ||| |||||||
				Target:5' tcCATGCCAGGTGC-TGTGGGAg 3'
		1426~1446	21	miRNA: 3' acguUUGGGACGUACACCCUc 5'	-15.3	141
				||:|| | ||||||:
				Target:5' tcgcAATCCAGACTGTGGGGt 3'
134	hsa-miR-18a*	23~46	24	miRNA: 3' gguCUUCCUCGUGAA-UCCCGUCa 5'	-24.2	148
				|||| :|||||| :||||:|
				Target:5' cgcGAAGTGGCACTTCGGGGCGGg 3'
		2273~2295	23	miRNA: 3' gguCUUCCUCGUGAAUCCCGUCa 5'	-21	148
				|:| |:|::: |:||||||
				Target:5' atcGGACGGGTGTCTGGGGCAGa 3'
		2522~2546	25	miRNA: 3' ggUCUUCCUCGUGAA--UCCCGUCa 5'	-22.5	143
				:| |||||||| | ||||::|
				Target:5' aaGGCAGGAGCACATCGAGGGTGGg 3'
135	hsa-miR-18b*	2712~2733	22	miRNA: 3' cgGUCUUCCCCGUAAAUCCCgu 5'	-16.9	148
				|| :: | ||||||||||
				Target:5' ggCATGGTGTGCATTTAGGGgt 3'
		944~964	21	miRNA: 3' cggucUUCCCCGUAAAUCCCgu 5'	-14.7	140
				|| |||:| ||||||
				Target:5' tttctAAAGGGTA-TTAGGGgg 3'
136	hsa-miR-1908	127~147	21	miRNA: 3' cuggUUAGCGGCAGGGGCGGc 5'	-27.6	157
				|: | ||| |||||||
				Target:5' ggagAGGCCCCGACCCCGCCg 3'
		2308~2327	20	miRNA: 3' cuGGUUAGCGGCAGGGGCGGc 5'	-19.2	150
				|| |: |: ||||||||
				Target:5' agCCTCTT-CTCTCCCCGCCt 3'
137	hsa-miR-1909*	870~891	22	miRNA: 3' guCCCGUCCGUGG-CCGUGAGu 5'	-16.9	147
				|| :: | || |||||||
				Target:5' aaGGATGTTCCCCAGGCACTCt 3'
		1064~1082	19	miRNA: 3' gucCCGUCCGUGGCCGUGAGu 5'	-15.3	146
				| :||| : |||||||
				Target:5' ggaGTTAGGAG--GGCACTCt 3'
138	hsa-miR-191*	2884~2903	20	miRNA: 3' cccCUGCUUUAGGUUCGCGUCg 5'	-12.8	151
				||| || | |||||||
				Target:5' agtGACATAAAC--AGCGCAGa 3'
		741~761	21	miRNA: 3' ccCCUGCU-UUAGGUUCGCGUCg 5'	-21.1	144
				|| ||| :| ||:||||||
				Target:5' gcGGCCGATGA--CAGGCGCAGa 3'
		3573~3592	20	miRNA: 3' cccCUGCUUUAGGUUCGCGUCg 5'	-19.4	141
				|:| |:| ||::||||||
				Target:5' actGGC-AGA-CCGGGCGCAGt 3'
139	hsa-miR-1910	1903~1923	21	miRNA: 3' uccgCCGUCCGUGUCCUGACc 5'	-23.5	149
				| |||||: ||||:||
				Target:5' gcaaGCCAGGCGAAGGATTGg 3'
		2537~2558	22	miRNA: 3' uccgCCGUCCGU-GUCCUGACc 5'	-24.2	141
				||::|| : ||||:|||
				Target:5' cgagGGTGGGAGCCAGGGCTGt 3'
140	hsa-miR-1913	2734~2754	21	miRNA: 3' acCGUCGUCGCCUCCCCCGUcu 5'	-30.3	155
				||:||| | |||||||||
				Target:5' ggGCGGCA-CCGAGGGGGCAtc 3'
		2793~2816	24	miRNA: 3' accGUCGUC--GCCUCCCCCGUCu 5'	-25.1	149
				::|| | :| ||||||||
				Target:5' gacTGGCTGGTTGCTGGGGGCAGg 3'
		247~266	20	miRNA: 3' acCGUCGUCGCCUCCCCCGUCu 5'	-27.6	148
				| |||| || |||||:||
				Target:5' acGGAGCA--GGTGGGGGTAGa 3'
		2268~2295	28	miRNA: 3' acCG-UCGUC-GCCU-C---CCCCGUCu 5'	-22.2	148
				|| | |:| |||: | |||||||
				Target:5' gtGCTATCGGACGGGTGTCTGGGGCAGa 3'
		59~83	25	miRNA: 3' acCGUCG--UCGCCUC-CCCCGUCu 5'	-25.9	142
				||:|| :||| | |||||:|
				Target:5' tcGCGGCCTGGCGCTGCGGGGCGGg 3'
141	hsa-miR-1914	3316~3335	20	miRNA: 3' gucUUCACCCGGCCCGUGUCCc 5'	-22	159
				|||| | |||||||||
				Target:5' taaAAGTAAG--GGGCACAGGg 3'
		3014~3039	26	miRNA: 3' guCUUCAC----CCGGCCCGUGUCcc 5'	-31.8	158
				|||| | ||||||||||||
				Target:5' agGAAGGGGCCCGGCCGGGCACAGtg 3'
142	hsa-miR-1914*	2168~2188	21	miRNA: 3' ggaGGGUCACGCCCUGGGGAGg 5'	-16.7	142
				|||| | | | ||:||||
				Target:5' ccaCCCAAT-CAGAACTCCTCt 3'
143	hsa-miR-1915*	3400~3420	21	miRNA: 3' ccggGCCCGUCGUUCCGUUCCa 5'	-22.4	157
				:||| || ||||||||
				Target:5' agagTGGG-AGGTAGGCAAGGc 3'
		1649~1669	21	miRNA: 3' ccgGGCCCGUCGUUCCGUUCca 5'	-20.2	142
				| |||| | :|||||||
				Target:5' gagCGGGGCCG-GAGGCAAGag 3'
		63~85	23	miRNA: 3' ccGGGCC-CGUCGUUCCGUUCCa 5'	-34.4	140
				||:|| || ||::|||::||
				Target:5' ggCCTGGCGCTGCGGGGCGGGGa 3'
		1897~1919	23	miRNA: 3' ccGGGCCCGUCGUUCCG-UUCCa 5'	-22	140
				||:|| ||| |||| ||||
				Target:5' ctCCTGGCAAGCCAGGCGAAGGa 3'
144	hsa-miR-1915	1695~1719	25	miRNA: 3' gggCGG-CGCAGC----GGGACCCc 5'	-26.4	151
				||| |:| || |||||||
				Target:5' acaGCCGGTGACGCGGACCCTGGGt 3'
		4327~4348	22	miRNA: 3' ggGCGGCGCAGC--GGGACCCc 5'	-21.2	140
				:|:| ||| | :||||||
				Target:5' aaTGTCACGTGGGATCCTGGGt 3'
145	hsa-miR-193a-5p	3821~3846	26	miRNA: 3' aguaGAGCGGGCGU----UUCUGGGu 5'	-13.71	148
				||:| | || |||||||
				Target:5' cagcCTTGGCGACAAACCAAGACCCt 3'
146	hsa-miR-193a-3p	576~596	21	miRNA: 3' ugacccugaaaCAUCCGGUCAa 5'	-13.1	142
				|| |||||||
				Target:5' ctgcttcccggGT-GGCCAGTg 3'
		141~162	22	miRNA: 3' ugacccUGAAACAUCCGGUCaa 5'	-13.7	140
				:||| | |||||||
				Target:5' cccgccGCTTCGCAGGCCAGct 3'
147	hsa-miR-193b	572~596	25	miRNA: 3' ucgcccUGAA--ACUC-CCGGUCAa 5'	-16	146
				:||| |:| |||||||
				Target:5' cagcctGCTTCCCGGGTGGCCAGTg 3'
148	hsa-miR-194*	3431~3450	20	miRNA: 3' guCUAUUGUCGUCGGGGUGACc 5'	-14.7	152
				|| |:| | | |||||||
				Target:5' tgGAGAGC--CCGACCCACTGt 3'
149	hsa-miR-195	378~405	28	miRNA: 3' cgGUUAUAAAGA----C---ACGACGAu 5'	-11.9	149
				||:| |||| | |||||||
				Target:5' gaCAGTTCTTCTCCAGGCCCTGCTGCTc 3'
150	hsa-miR-196b*	2256~2277	22	miRNA: 3' cuUCCGUCACAGCACGACAGCu 5'	-23.9	144
				||||| || ||||| |||
				Target:5' gaAGGCACTGGAGTGCTATCGg 3'
151	hsa-miR-197	755~776	22	miRNA: 3' cgaccCACCUCUUCCACCACUu 5'	-14.4	157
				| | ||:| |||||||
				Target:5' gcgcaGAGCAGGACGTGGTGAg 3'
		1125~1146	22	miRNA: 3' cgacccacCUCUUCCACCACUu 5'	-17.3	142
				||||: ||||||:
				Target:5' tcgactctGAGAGTGTGGTGGg 3'
152	hsa-miR-1972	4191~4213	23	miRNA: 3' acuCGGUGAC--ACGGACCGGACu 5'	-29.6	168
				||||||| | :||||||||
				Target:5' gatGCCACTGCAT-TCTGGCCTGg 3'
		2022~2046	25	miRNA: 3' acUCGG---UGACACGGACCGGACu 5'	-21.6	156
				|||| :||| : |||||||
				Target:5' ccAGCCTCGGCTGAATGTGGCCTGa 3'
		494~514	21	miRNA: 3' acUCGGUGACACGGACCGGACu 5'	-17.5	155
				| :: ||| | ||||||||
				Target:5' ttACTTCCTGAG-CTGGCCTGc 3'
		207~228	22	miRNA: 3' acucggUGACACG-GACCGGACu 5'	-19.8	151
				|| || | ||||||||
				Target:5' ggacagAC-GTCCACTGGCCTGa 3'
		602~624	23	miRNA: 3' acUCGGUGACACGGAC-CGGACu 5'	-25.3	148
				||:| | ||||||| |||||
				Target:5' gcAGTCTCGGTGCCTGAGCCTGc 3'
		2365~2386	22	miRNA: 3' acUCGGUGACACGGACCGGACu 5'	-28.9	148
				||| :||| |||||||| |
				Target:5' ggAGCAGCTGGGCCTGGCCGGg 3'
		4191~4213	23	miRNA: 3' acuCGGUGAC--ACGGACCGGACu 5'	-29.6	168
				||||||| | :||||||||
				Target:5' gatGCCACTGCAT-TCTGGCCTGg 3'
		2022~2046	25	miRNA: 3' acUCGG---UGACACGGACCGGACu 5'	-21.6	156
				|||| :||| : |||||||
				Target:5' ccAGCCTCGGCTGAATGTGGCCTGa 3'
		494~514	21	miRNA: 3' acUCGGUGACACGGACCGGACu 5'	-17.5	155
				| :: ||| | ||||||||
				Target:5' ttACTTCCTGAG-CTGGCCTGc 3'
		207~228	22	miRNA: 3' acucggUGACACG-GACCGGACu 5'	-19.8	151
				|| || | ||||||||
				Target:5' ggacagAC-GTCCACTGGCCTGa 3'
		602~624	23	miRNA: 3' acUCGGUGACACGGAC-CGGACu 5'	-25.3	148
				||:| | ||||||| |||||
				Target:5' gcAGTCTCGGTGCCTGAGCCTGc 3'
		2365~2386	22	miRNA: 3' acUCGGUGACACGGACCGGACu 5'	-28.9	148
				||| :||| |||||||| |
				Target:5' ggAGCAGCTGGGCCTGGCCGGg 3'
153	hsa-miR-1976	2508~2532	25	miRNA: 3' ugUCGUUCCUC-----CCGUCCUCc 5'	-23.2	166
				|||||| || ||||||||
				Target:5' ccAGCAAGAAGGCAAAGGCAGGAGc 3'
		4120~4148	29	miRNA: 3' ugUCGUU----CCUC-----CCGUCCUCc 5'	-21.8	152
				||| | |||| ||||||||
				Target:5' ccAGCTACTCGGGAGGCTGAGGCAGGAGa 3'
		1741~1760	20	miRNA: 3' ugUCGUUCCUCCCGUCCUCc 5'	-28.2	142
				:| :|||||||| ||||
				Target:5' ggGGAGAGGAGGGCTGGAGg 3'
154	hsa-miR-199a-5p	3551~3578	28	miRNA: 3' cuuguccAUCAGA--C---UUGUGACCc 5'	-10.5	150
				|||| | | ||||||||
				Target:5' cttgtctTAGTATTAGAAAAACACTGGc 3'
		3551~3578	28	miRNA: 3' cuuguccAUCAGA--C---UUGUGACCc 5'	-10.5	150
				|||| | | ||||||||
				Target:5' cttgtctTAGTATTAGAAAAACACTGGc 3'
155	hsa-miR-199b-5p	3551~3578	28	miRNA: 3' cuugucuAUCAGA-----UUUGUGACCc 5'	-12.7	156
				|||| | |||||||||
				Target:5' cttgtctTAGTATTAGAAAAACACTGGc 3'
		4358~4378	21	miRNA: 3' cuUGUCUAUCAGAUUUGUGACCc 5'	-13.5	141
				| ||| || |:|||:|||
				Target:5' ggAGAGAAAG--AAGACATTGGa 3'
156	hsa-miR-19a*	3281~3300	20	miRNA: 3' acAUCACGUUGAUACGUUUUGa 5'	-13.7	142
				|:| ||:|| | ||:||||
				Target:5' ccTGG-GCGAC-AAGCGAAACt 3'
157	hsa-miR-202*	2743~2768	26	miRNA: 3' guUUCUUCAUA-UA---CGUAUCCuu 5'	-13.8	140
				|:|::| || || |||||||
				Target:5' cgAGGGGGCATCATTTGGCATAGGcg 3'
158	hsa-miR-205*	3130~3151	22	miRNA: 3' cuUGAAGU-GAGGUGACUUUag 5'	-12.5	143
				|| || |||::||||||
				Target:5' aaACCGCATCTCTGCTGAAAat 3'
159	hsa-miR-206	2942~2964	23	miRNA: 3' ggUGUGUGAAGGA--AUGUAAGGu 5'	-11.6	141
				:|| ||| | |||||||
				Target:5' caGCA-ACTGGATGGGACATTCCg 3'
160	hsa-miR-20a	3979~4000	22	miRNA: 3' gaUGGACGUGAUAUUCGUGAAAu 5'	-12.6	156
				|||| :| | ||||||||
				Target:5' acACCT-TAATCCCAGCACTTTg 3'
		2197~2218	22	miRNA: 3' gauGGACGUGAUAUUCGUGAAau 5'	-17.6	155
				|||| |:|| ||||||||
				Target:5' attCCTGGATTA-AAGCACTTgt 3'
		3598~3620	23	miRNA: 3' gaUGGACGUGAUAUUCGUGAAAu 5'	-17.2	153
				|||||:| | ||||:|||
				Target:5' acACCTGTAATCGCAGCATTTTg 3'
161	hsa-miR-20a*	771~799	29	miRNA: 3' gaAAUUCACGAGUA-------UUACGUCa 5'	-13.51	160
				| |:|| ||||| |||||||
				Target:5' ggTGAGGTCCTCATACCTAGGAATGCAGa 3'
162	hsa-miR-20b	3979~4000	22	miRNA: 3' gaUGGACGUGAUACUCGUGAAAc 5'	-14.7	156
				|||| :| | ||||||||
				Target:5' acACCT-TAATCCCAGCACTTTg 3'
		3598~3620	23	miRNA: 3' gaUGGACGUGAUACUCGUGAAAc 5'	-19.3	153
				|||||:| | ||||:|||
				Target:5' acACCTGTAATCGCAGCATTTTg 3'
		2197~2218	22	miRNA: 3' gauGGACGUGAUACUCGUGAAac 5'	-16.1	147
				|||| |:|| |||||||
				Target:5' attCCTGGATTA-AAGCACTTgt 3'
163	hsa-miR-2110	861~884	24	miRNA: 3' guGA-GUCG--CCGGCAAAGGGGUu 5'	-18.2	149
				|| || | || :| |||||||
				Target:5' ttCTCCACCAAGGATG-TTCCCCAg 3'
		2651~2674	24	miRNA: 3' guGAGU--CG-CCGGCAAAGGGGUu 5'	-24.6	145
				:||| || |||:| ||:||||
				Target:5' ttTTCACTGCAGGCTG-TTTCCCAc 3'
164	hsa-miR-2113	2864~2885	22	miRNA: 3' caCUGUCUC-GGUUCGUGUUUa 5'	-18.2	151
				|: :||| |||:|||:|||
				Target:5' tgGGAGGAGTCCAGGCATAAAg 3'
		3386~3403	18	miRNA: 3' cacuGUCUCGGUUCGUGUUUa 5'	-13.6	142
				||||| ||||||:|
				Target:5' cttcCAGAG---AGCACAGAg 3'
165	hsa-miR-2115	2347~2370	24	miRNA: 3' agGUA--GUCCUCAGUACCUUCGa 5'	-22	150
				||| |||| | ::|||:|||
				Target:5' tcCATGCCAGGTGCTGTGGGAGCa 3'
		2532~2550	19	miRNA: 3' agGUAGUCCUCAGUACCUUCGa 5'	-17.3	141
				||||: |:| |||:|||
				Target:5' caCATCGAGGG---TGGGAGCc 3'
		688~712	25	miRNA: 3' agGUA-GU-CCUCA-GUACCUUCGa 5'	-16	140
				:|| || | || ||||||||:
				Target:5' gtTATCCATGCTGTACATGGAAGTg 3'
		953~974	22	miRNA: 3' agGUAGUCCUCAGUACCUUCGa 5'	-22.4	140
				:||:|||:| | |||::||
				Target:5' ggTATTAGGGGGCTTGGGGGCt 3'
		1741~1762	22	miRNA: 3' agguagUCCUCAGUACCUUCGa 5'	-16.6	140
				||||| ||||:||
				Target:5' ggggagAGGAGGGCTGGAGGCa 3'
166	hsa-miR-2117	4350~4367	18	miRNA: 3' gaCAGGAACCGUUUCUCUUgu 5'	-15.4	140
				||||| || ||||||
				Target:5' ggGTCCTGGG---AGAGAAag 3'
167	hsa-miR-212	2649~2669	21	miRNA: 3' ccggcACUGACCUCUGACAAu 5'	-14.6	148
				| |||| ||:|||||
				Target:5' cgtttTCACTGCAGGCTGTTt 3'
		3624~3645	22	miRNA: 3' ccGGCACUGACC-UCUGACAAu 5'	-21.2	147
				||| |:: || |||:||||
				Target:5' ggCCGAGGTGGGAAGATTGTTc 3'
168	hsa-miR-214*	996~1014	19	miRNA: 3' cguGUCGUUCACAUCUGUCCGu 5'	-17.7	160
				||| ||| ||||||||
				Target:5' tccCAGGAAG---AGACAGGCc 3'
		736~757	22	miRNA: 3' cgUGUCGUUCACAUCUGUCCGu 5'	-20.2	152
				|| ||:: | |||||||
				Target:5' acACCGCGGCCGATGACAGGCg 3'
		2674~2694	21	miRNA: 3' cgUGUCGUUCACAUCUGUCCgu 5'	-24.5	151
				| :||||||| :||||||
				Target:5' ccAGGGCAAGTG-GGACAGGgc 3'
		3492~3513	22	miRNA: 3' cgUG-UCGUUCACAUCUGUCCgu 5'	-21.1	143
				|| :|||: ||| ||||||
				Target:5' acACGGGCAGATGT-GACAGGgc 3'
		1664~1685	22	miRNA: 3' cgUGUCGUUCACAUCUGUCCgu 5'	-13.2	140
				| ||::| | |||||||
				Target:5' caAGAGTGACTTCAGACAGGaa 3'
169	hsa-miR-214	153~171	19	miRNA: 3' ugaCGGACAGACACGGACGACa 5'	-16.6	148
				||| | || | |||||||
				Target:5' cagGCCAG-CT-T-CCTGCTGt 3'
		381~403	23	miRNA: 3' ugACGGACA-GACACGGACGACa 5'	-12.4	148
				| |:| | | | |||||||
				Target:5' agTTCTTCTCCAGGCCCTGCTGc 3'
		606~627	22	miRNA: 3' ugacggACAGACACGGACGAca 5'	-17.8	144
				|| ||| |||||||
				Target:5' tctcggTGCCTGAGCCTGCTcc 3'
170	hsa-miR-216a	4168~4192	25	miRNA: 3' agugUCAACG---GUCGACUCUAau 5'	-18.1	146
				:||||| |||||||||
				Target:5' cgggGGTTGCAGTGAGCTGAGATga 3'
171	hsa-miR-218-1*	287~309	23	miRNA: 3' ggUACCACGAACUG-CCUUGGUa 5'	-15	156
				| | || ||:| |||||||
				Target:5' gaAAGTTGAATGGCTGGAACCAa 3'
172	hsa-miR-219-1-3p	3073~3093	21	miRNA: 3' gccCUGCAGGUCUGAGUUGAga 5'	-16.1	142
				|:|| |||| ||||||
				Target:5' tgaGGCGGGCAGA-TCAACTgg 3'
173	hsa-miR-22	2125~2144	20	miRNA: 3' ugucAAGAAGUUGACCGUCGAa 5'	-19.7	162
				|||| | |||||||||
				Target:5' caccTTCTGC--CTGGCAGCTt 3'
		2461~2484	24	miRNA: 3' uguCAAGAAGU--UGACCGUCGaa 5'	-19.7	157
				|||||||| | |||||||
				Target:5' cgtGTTCTTCACCAATGGCAGCgt 3'
174	hsa-miR-221*	2337~2358	22	miRNA: 3' uuuagauguaacaUACGGUCCa 5'	-13.8	145
				||||||||
				Target:5' cacttccccctccATGCCAGGt 3'
175	hsa-miR-221	2017~2043	27	miRNA: 3' cuuUGGGUCG--UCUG--UUACAUCGa 5'	-20.3	152
				||||||| |:| |||||:||
				Target:5' ctcACCCAGCCTCGGCTGAATGTGGCc 3'
176	hsa-miR-222	2020~2043	24	miRNA: 3' ugGGUC--A-UCGGUCUACAUCGa 5'	-20.1	141
				|||| | :||:: ||||:||
				Target:5' acCCAGCCTCGGCTGAATGTGGCc 3'
177	hsa-miR-223*	4064~4085	22	miRNA: 3' uuGAGUCGAACAGUUUAUGUgc 5'	-9.9	140
				|||| || |||||||
				Target:5' atCTCATCTCTAAAAATACAaa 3'
178	hsa-miR-224	1656~1676	21	miRNA: 3' uuGCCUUGGUGAUCACUGAAc 5'	-21.6	167
				||||: || ||||||||
				Target:5' gcCGGAGGCAAGAGTGACTTc 3'
		3363~3385	23	miRNA: 3' uuGCCUUG-GUG-AUCACUGAAc 5'	-16.7	155
				:||: : ||| |:|||||||
				Target:5' tgTGGGCTGCACATGGTGACTTc 3'
179	hsa-miR-224*	2408~2430	23	miRNA: 3' acAUCAGUGAUCCCGUGGUAAAa 5'	-18.4	157
				|:|| ||:| |||||:|||
				Target:5' caTGGTGTCTGGAGCACCGTTTc 3'
		2734~2759	26	miRNA: 3' acauCAGUG---AUCCCGUGGUAAAa 5'	-18.3	147
				| ||| :|||||:|||||
				Target:5' gggcGGCACCGAGGGGGCATCATTTg 3'
180	hsa-miR-2278	258~280	23	miRNA: 3' ggUCCGUUGUGU-GUGACGAGag 5'	-17	140
				:||:|: :|| | ||||||
				Target:5' ggGGGTAGAGCAGCTCTGCTCgc 3'
		1879~1899	21	miRNA: 3' gguccGUUGUGUGUGACGAGAg 5'	-14.8	140
				||| :|| :|||:|||
				Target:5' cttttCAA-GCAAGCTGTTCTc 3'
181	hsa-miR-2355-5p	360~380	21	miRNA: 3' aacagguaacauaGACCCCUa 5'	-12.3	140
				|||||||
				Target:5' gaggggagtcagcCTGGGGAc 3'
		1726~1746	21	miRNA: 3' aacagguaacauaGACCCCUa 5'	-14.4	140
				|||||||
				Target:5' gcacgatgggccgCTGGGGAg 3'
182	hsa-miR-2355-3p	2837~2856	20	miRNA: 3' uaGAGGUUUGUCGUUCCUGUUa 5'	-17.5	148
				|||:||:::| ||||||:
				Target:5' ccCTCTAAGTGG--AGGACAGa 3'
		189~213	25	miRNA: 3' uaGAG-GUUUGUC--GUUCCUGUUa 5'	-20.6	146
				||| || :||| | ||||||:
				Target:5' atCTCACACGCAGCCCTAGGACAGa 3'
		785~810	26	miRNA: 3' uaGAGGUUU--GUC--GUUCCUGUUa 5'	-13.8	144
				|| :|| ||| |||||:|||
				Target:5' acCTAGGAATGCAGAACAAGGGCAAg 3'
183	hsa-miR-23a*	1668~1689	22	miRNA: 3' uuuaggguagggGUCCUUGGGg 5'	-18.3	150
				|||||||||
				Target:5' agtgacttcagaCAGGAACCCg 3'
		4287~4309	23	miRNA: 3' uuUAGGGUAGGG-GUCCUUGGGg 5'	-16.1	144
				:|| || ||: |||||||:
				Target:5' ctGTCACAGCCTAGAGGAACCTg 3'
184	hsa-miR-23b*	1672~1689	18	miRNA: 3' uuuAGUCGUACGGUCCUUGGGu 5'	-21.2	155
				|||| | |||||||||
				Target:5' actTCAG-A---CAGGAACCCg 3'
		4287~4309	23	miRNA: 3' uuUAGUCGUACGG---UCCUUGGGu 5'	-16.3	142
				:||| || ||| |||||||:
				Target:5' ctGTCA-CA-GCCTAGAGGAACCTg 3'
185	hsa-miR-23c	3487~3508	22	miRNA: 3' ccCAUUAGUGACCG-UUACACUa 5'	-16.6	147
				|| | ||| ||| :||||||
				Target:5' agGTCA-CACGGGCAGATGTGAc 3'
186	hsa-miR-24	1579~1597	19	miRNA: 3' gacaaGGACGACUUGACUCGGu 5'	-16.4	150
				|| ||| |||||||
				Target:5' gcaccCCAGCT---CTGAGCCa 3'
		602~622	21	miRNA: 3' gacaAGGACGACUUGACUCGGu 5'	-15	149
				||: | || |||||||
				Target:5' gcagTCTCGGTG-CCTGAGCCt 3'
		1579~1597	19	miRNA: 3' gacaaGGACGACUUGACUCGGu 5'	-16.4	150
				|| ||| |||||||
				Target:5' gcaccCCAGCT---CTGAGCCa 3'
		602~622	21	miRNA: 3' gacaAGGACGACUUGACUCGGu 5'	-15	149
				||: | || |||||||
				Target:5' gcagTCTCGGTG-CCTGAGCCt 3'
187	hsa-miR-25*	608~635	28	miRNA: 3' guuaACGGGUUC-----A--GAGGCGGa 5'	-20.5	151
				||||::|| | |||||||
				Target:5' tcggTGCCTGAGCCTGCTCCCTCCGCCc 3'
188	hsa-miR-25	2248~2275	28	miRNA: 3' agUCUGGC--UCUGU----UCACGUUAc 5'	-18.2	140
				|||||| ||:|| ||||| ||
				Target:5' agAGACCGGAAGGCACTGGAGTGCTATc 3'
189	hsa-miR-26a-1*	2031~2053	23	miRNA: 3' gcACGUUCAUUGG-UUCUUAUCc 5'	-15.1	148
				|| | ||::|| :|||:|||
				Target:5' gcTGAATGTGGCCTGAGAGTAGc 3'
190	hsa-miR-26b	4138~4158	21	miRNA: 3' uggauaggaCUUAAUGAACUu 5'	-12.9	144
				|||||:|||||
				Target:5' gaggcaggaGAATTGCTTGAa 3'
191	hsa-miR-26b*	783~804	22	miRNA: 3' cucGGUUCAUUACCUCUUGUcc 5'	-14.5	151
				|| || |||| ||||||
				Target:5' ataCCTAGGAATGCAGAACAag 3'
		2838~2856	19	miRNA: 3' cucGGUUCAUUACCUCUUGUCc 5'	-18	148
				|:||| |||||:||||
				Target:5' cctCTAAG---TGGAGGACAGa 3'
		249~271	23	miRNA: 3' cucgGUUCAUUACC-UCUUGUCc 5'	-21.7	146
				||:||:: || |||:|||
				Target:5' ggagCAGGTGGGGGTAGAGCAGc 3'
		2350~2372	23	miRNA: 3' cuCGGUUCAUUAC-CUCUUGUCc 5'	-22.4	144
				||||:||: || |:||:|||
				Target:5' atGCCAGGTGCTGTGGGAGCAGc 3'
192	hsa-miR-2861	380~398	19	miRNA: 3' ggCGGGUGGCGGUCCGGGg 5'	-22.4	157
				|::| :| ||||||||
				Target:5' caGTTCTTCTCCAGGCCCt 3'
		138~160	23	miRNA: 3' ggcGGGUGGCG----GUCCGGgg 5'	-26.6	142
				|||:|||| ||||||
				Target:5' gacCCCGCCGCTTCGCAGGCCag 3'
193	hsa-miR-296-5p	3325~3345	21	miRNA: 3' ugUCCUAACUCCCCCCCGGGa 5'	-24.3	155
				:| | |:| ||||||||
				Target:5' ggGGCACAGGGAGGGGGCCCc 3'
		3005~3026	22	miRNA: 3' uguccuaacUCC-CCCCCGGGa 5'	-17.6	144
				||| |||||||
				Target:5' acatttaaaAGGAAGGGGCCCg 3'
		4335~4356	22	miRNA: 3' ugUCCUA--ACUCCCCCCCGGGa 5'	-26	144
				:|||| || || ||||:||
				Target:5' gtGGGATCCTG-GGTGGGGTCCt 3'
194	hsa-miR-296-3p	1526~1553	28	miRNA: 3' ccucucGGAG-GUG-----GGUUGGGAg 5'	-22.5	148
				|||| ||: :|||||||
				Target:5' aggtctCCTCTCATAAGCGTCAACCCTc 3'
		185~206	22	miRNA: 3' ccuCUCGGAG-GUGGGUUGGGAg 5'	-21.2	146
				|| :||| ||| ||:||||
				Target:5' accGA-TCTCACACGCAGCCCTa 3'
		3527~3553	27	miRNA: 3' ccucucGGAGG---UGG--GUUGGGAg 5'	-22.1	142
				||||| ||| :||||||
				Target:5' gctcttCCTCCCAGACCCATAACCCTt 3'
		3902~3923	22	miRNA: 3' ccUCUCGGAGGUGGGUUGGGAg 5'	-21.4	140
				||| ||: |||:||||
				Target:5' acAGAAAAACCGACCAGCCCTc 3'
195	hsa-miR-298	2112~2135	24	miRNA: 3' acccucuuGGAGGGACGAAGACGa 5'	-20.5	164
				|||||| |||||||
				Target:5' ttcctcccCCTCCCACCTTCTGCc 3'
196	hsa-miR-29a*	3144~3164	21	miRNA: 3' gaCUUGUG-GUUUUCUUUAGUCa 5'	-9.2	144
				||| |: |||| ||||:||
				Target:5' ctGAAAATACAAA--AAATTAGc 3'
197	hsa-miR-29b-1*	4022~4046	25	miRNA: 3' agaUUUGGUGGU-AUACUUUGGUCg 5'	-18.8	145
				|:::|| | | |||:|||||
				Target:5' acaAGGTCAGGAGTTTGAGACCAGc 3'
		3084~3114	31	miRNA: 3' agAUUUGG---UGGUAUAC----UUUGGUCg 5'	-14	144
				| |||: ::|| : | |||||||
				Target:5' gaTCAACTGGGGTCAGGAGTTCAAAACCAGc 3'
		1233~1258	26	miRNA: 3' agAUUUGGUGGUA--UACUUUGGUcg 5'	-11.5	140
				|:|: |::| | | |||||||
				Target:5' taTGAGACGTCCTGAAGGAAACCAtc 3'
198	hsa-miR-29b-2*	3114~3136	23	miRNA: 3' gauUCGGUGGUA-CACUUUGGUc 5'	-20.8	159
				:|||| ||| ||||||||:
				Target:5' cctGGCCAACATGGTGAAACCGc 3'
		1234~1257	24	miRNA: 3' gaUUCGGUGGUAC--ACUUUGGUc 5'	-13.6	154
				:|| |::| || |||||||
				Target:5' atGAGACGTCCTGAAGGAAACCAt 3'
		4023~4045	23	miRNA: 3' gaUUCGGUGGU-ACACUUUGGUc 5'	-17.7	144
				|:|:|| | | |||:||||
				Target:5' caAGGTCAGGAGTTTGAGACCAg 3'
		287~309	23	miRNA: 3' gaUUCGGUGGUAC--ACUUUGGUc 5'	-11	141
				|||::: ||| ||:|||||
				Target:5' gaAAGTTG-AATGGCTGGAACCAa 3'
199	hsa-miR-301a	3255~3277	23	miRNA: 3' cgaaaCUGUUAUGAUAACGUGAc 5'	-13	162
				||: :|:| ||||||||
				Target:5' gccgaGATTGTGCCATTGCACTc 3'
200	hsa-miR-301b	3255~3277	23	miRNA: 3' cgaaaCUGUUAUAGUAACGUGAc 5'	-14	162
				||: :|: |||||||||
				Target:5' gccgaGATTGTGCCATTGCACTc 3'
		503~528	26	miRNA: 3' cgaaACUG---UUAUAGUAACGUGAc 5'	-14.43	143
				||:| | |||:||||:||
				Target:5' gagcTGGCCTGCACATCGTTGCGCTa 3'
201	hsa-miR-302a	2195~2217	23	miRNA: 3' agugguuuugUACCUUCGUGAAu 5'	-12.5	149
				|| ||||||||
				Target:5' tcattcctggATTAAAGCACTTg 3'
		3979~3999	21	miRNA: 3' agUGGUUUUGUACCUUCGUGAAu 5'	-13.8	145
				||| | || |||||||
				Target:5' acACCTTA--ATCCCAGCACTTt 3'
		3598~3619	22	miRNA: 3' agUGGUUUUGUACCUUCGUGAAu 5'	-11.7	140
				||| : | || | ||||:||
				Target:5' acACCTGTA-ATCGCAGCATTTt 3'
202	hsa-miR-302b	2198~2217	20	miRNA: 3' gauGAUUUUGUACCUUCGUGAAu 5'	-11.3	153
				||::| :| ||||||||
				Target:5' ttcCTGGATTA---AAGCACTTg 3'
		3973~3999	27	miRNA: 3' gaUGAUUUUG----UACCUUCGUGAAu 5'	-7.4	147
				:|| | || || |||||||
				Target:5' tgGCTCACACCTTAATCCCAGCACTTt 3'
203	hsa-miR-302c	2198~2217	20	miRNA: 3' gguGACUUUGUACCUUCGUGAAu 5'	-13.1	157
				|||:| :| ||||||||
				Target:5' ttcCTGGATTA---AAGCACTTg 3'
		3973~3999	27	miRNA: 3' ggUGACUUUG----UACCUUCGUGAAu 5'	-9.8	147
				:|| | || || |||||||
				Target:5' tgGCTCACACCTTAATCCCAGCACTTt 3'
		3599~3619	21	miRNA: 3' gguGACUUUGUACCUUCGUGAAu 5'	-7.9	140
				||| | || | ||||:||
				Target:5' cacCTGTA--ATCGCAGCATTTt 3'
204	hsa-miR-302d	2191~2217	27	miRNA: 3' uguGAGUUUGUACC----UUCGUGAAu 5'	-16.5	158
				:||| | ||| ||||||||
				Target:5' cttTTCATTCCTGGATTAAAGCACTTg 3'
		3973~3999	27	miRNA: 3' ugUGAGUUUG----UACCUUCGUGAAu 5'	-10.54	155
				:|||| || || |||||||
				Target:5' tgGCTCACACCTTAATCCCAGCACTTt 3'
		1~23	23	miRNA: 3' ugugaGUUUGUACCU---UCGUGAAu 5'	-16.7	142
				|: :|:|||| :||||||
				Target:5' ---agCGCGCGTGGAGGCGGCACTTc 3'
		3592~3619	28	miRNA: 3' ugUGAGUUUG-----UACCUUCGUGAAu 5'	-9.2	141
				:||:| || || | ||||:||
				Target:5' tgGCTTACACCTGTAATCGCAGCATTTt 3'
205	hsa-miR-302e	2201~2217	17	miRNA: 3' uuCGUACCUUCGUGAAu 5'	-11	151
				| || ||||||||
				Target:5' ctGGATTAAAGCACTTg 3'
		4~23	20	miRNA: 3' uuCGUACCU---UCGUGAAu 5'	-15.5	143
				||:|||| :||||||
				Target:5' gcGCGTGGAGGCGGCACTTc 3'
		3983~3999	17	miRNA: 3' uucgUACCUUCGUGAAu 5'	-7.3	141
				|| |||||||
				Target:5' cttaATCCCAGCACTTt 3'
206	hsa-miR-3065-3p	2342~2363	22	miRNA: 3' gaGGUUGUUAUAGGACCACGACu 5'	-19.7	156
				|| | ||: || |||||||
				Target:5' ccCCCTCCATG-CCAGGTGCTGt 3'
		963~985	23	miRNA: 3' gagguuguuauaggaCCACGACu 5'	-15.7	140
				|||||||
				Target:5' ggcttgggggctgggGGTGCTGa 3'
207	hsa-miR-30a*	3126~3150	25	miRNA: 3' cgACGUU--UGUAG-GCUGACUUUc 5'	-9.8	146
				|| || :|||| | :||||||
				Target:5' ggTGAAACCGCATCTCTGCTGAAAa 3'
208	hsa-miR-30b*	1339~1359	21	miRNA: 3' cuUCAUUUGUAGGUGGAGGGUc 5'	-19.4	155
				|| | || || |||||||
				Target:5' ccAGCCACCA-CCCCCTCCCAg 3'
		3520~3540	21	miRNA: 3' cuUCAUUUGUAGGUGGAGGGUc 5'	-19.5	155
				| |:::| ||: |||||||
				Target:5' ccACTGGGC-TCTTCCTCCCAg 3'
		2106~2127	22	miRNA: 3' cuucauuuGUAGGUGGAGGGUc 5'	-15.3	154
				| ||| |||||||
				Target:5' ctcctcttCCTCCCCCTCCCAc 3'
		1277~1298	22	miRNA: 3' cuucauuuguaGGUGGAGGGUc 5'	-20.2	147
				|| |||||||
				Target:5' cgccttgcccgCCTCCTCCCAg 3'
209	hsa-miR-30d*	3124~3150	27	miRNA: 3' cgUCGUUU----GUAGA-CUGACUUUc 5'	-10.5	142
				:|::|| ||||| :||||||
				Target:5' atGGTGAAACCGCATCTCTGCTGAAAa 3'
210	hsa-miR-30e*	3126~3150	25	miRNA: 3' cgACAUU--UGUAG-GCUGACUUUc 5'	-10.4	146
				|| || :|||| | :||||||
				Target:5' ggTGAAACCGCATCTCTGCTGAAAa 3'
211	hsa-miR-31*	2747~2767	21	miRNA: 3' uaCCGUUAUACAACCGUAUCgu 5'	-17.4	151
				|||| || |||||||||
				Target:5' ggGGCATCAT-TTGGCATAGgc 3'
212	hsa-miR-3115	3529~3548	20	miRNA: 3' ugguuGAUCAUUUGGGUAUa 5'	-10	147
				|| |:|||||||
				Target:5' tcttcCTCCCAGACCCATAa 3'
213	hsa-miR-3116	375~396	22	miRNA: 3' ucaggGAUGAUACAAGGUCCGu 5'	-14.4	145
				| ::| | |||||||
				Target:5' ggggaCAGTTCTTCTCCAGGCc 3'
		2855~2880	26	miRNA: 3' ucaGGGAUGAUAC----AAGGUCCGu 5'	-15.9	141
				| :|::|: | |||||||
				Target:5' gaaCATTGTTGGGAGGAGTCCAGGCa 3'
		375~396	22	miRNA: 3' ucaggGAUGAUACAAGGUCCGu 5'	-14.4	145
				| ::| | |||||||
				Target:5' ggggaCAGTTCTTCTCCAGGCc 3'
		2855~2880	26	miRNA: 3' ucaGGGAUGAUAC----AAGGUCCGu 5'	-15.9	141
				| :|::|: | |||||||
				Target:5' gaaCATTGTTGGGAGGAGTCCAGGCa 3'
214	hsa-miR-3117	3718~3740	23	miRNA: 3' gaCCGUGAUAU--AC-UCAGGAUa 5'	-18.3	144
				||||| ||: || :||||||
				Target:5' atGGCAC-ATGCCTGTGGTCCTAg 3'
215	hsa-miR-3122	1070~1091	22	miRNA: 3' uuCUGGCAGGAGAACAGGGUUg 5'	-27	152
				|| | ||||||||||:|
				Target:5' agGAGGGCACTCTTGTCCCGAc 3'
		4104~4124	21	miRNA: 3' uucugGCAGGAGAACAGGGUUg 5'	-20.7	140
				|| ||| | ||||||:
				Target:5' gcaggCG-CCTGTAGTCCCAGc 3'
216	hsa-miR-3125	2085~2106	22	miRNA: 3' agAGAGGU--GUCGAAGGAGAu 5'	-18.3	156
				| || | ||||||||||
				Target:5' ccTGTCAAGGGAGCTTCCTCTc 3'
		3515~3538	24	miRNA: 3' agAGAGGUGUC----GAAGGAGau 5'	-15.7	140
				|| |||| | |||||||
				Target:5' ctTCACCACTGGGCTCTTCCTCcc 3'
217	hsa-miR-3127	1026~1050	25	miRNA: 3' gaaggGUAAGGUGUU---CGGGACUa 5'	-16.6	153
				|| |||| |: |||||||
				Target:5' ctgggCA-TCCAGAGATCGCCCTGAc 3'
		381~401	21	miRNA: 3' gaAGGGUAAGGUGUUCGGGACua 5'	-19.2	145
				|:| |||: ||:||||||
				Target:5' agTTC--TTCTCCAGGCCCTGct 3'
		1571~1594	24	miRNA: 3' gaAGG-GUAAGGUGUUCGGGACUa 5'	-16.7	141
				||| || | | |||:||||
				Target:5' gaTCCTCAGCACCCCAGCTCTGAg 3'
		1220~1248	29	miRNA: 3' gaaGGGU---AAGGUGUU---CGGGACUa 5'	-16.2	140
				|||| ||:|::| |:|||||
				Target:5' tcaCCCACACCTCTATGAGACGTCCTGAa 3'
218	hsa-miR-3128	3690~3713	24	miRNA: 3' uacucucAAAAAAUGAA-CGGUCu 5'	-10	140
				||||||| || |||||
				Target:5' aaattttTTTTTTAATTAGCCAGg 3'
219	hsa-miR-3132	2301~2324	24	miRNA: 3' aggagaCUCGAGGAAGAGAUGGGu 5'	-24.7	146
				|||| :||||||| |||
				Target:5' gagggcGAGCCTCTTCTCTCCCCg 3'
220	hsa-miR-3134	676~698	23	miRNA: 3' uuAUACAUCAGAAAAUAGGUAgu 5'	-9.3	141
				|: | || | ||||||||
				Target:5' ccTGAGAAGACGGTTATCCATgc 3'
221	hsa-miR-3135	3268~3288	21	miRNA: 3' guGACGUCAGAGUCGGAUCCGu 5'	-29.4	159
				:|||| || ||||||:|||
				Target:5' caTTGCACTC-CAGCCTGGGCg 3'
		3811~3831	21	miRNA: 3' guGACGUCAGAGUCGGAUCCGu 5'	-27.7	147
				||||| || |||||| |||
				Target:5' caCTGCACTC-CAGCCTTGGCg 3'
		4196~4216	21	miRNA: 3' guGACGUCAGAGUCGGAUCCGu 5'	-25.1	143
				||||| ||| :||||:||:
				Target:5' caCTGCATTCT-GGCCTGGGTg 3'
222	hsa-miR-3137	3772~3795	24	miRNA: 3' ugGGGUAACGAGGGUCCGAUGUCu 5'	-24	142
				|||| :| |||||:|||
				Target:5' agCCCAGGAGGTCAAGGCTGCAGt 3'
		394~419	26	miRNA: 3' ugGGGUAACGAGGGU--CCGAUGUcu 5'	-27.8	140
				||:: |||||||| |||:||
				Target:5' gcCCTGCTGCTCCCATCAGCTGCAac 3'
223	hsa-miR-3141	2316~2333	18	miRNA: 3' agGAGGAGGUGGGCGGGAg 5'	-30.2	152
				|||| ||:||:|||||
				Target:5' ctCTCC-CCGCCTGCCCTt 3'
		619~637	19	miRNA: 3' agGAGGAGGUGGGCGGGag 5'	-28.4	145
				|| |||| :||||||
				Target:5' gcCTGCTCCCTCCGCCCgg 3'
		821~840	20	miRNA: 3' agGAGGA-GGUGGGCGGGAg 5'	-21.6	141
				| ||| ||:|:|||||
				Target:5' ccCGCCTGGCATCTGCCCTg 3'
224	hsa-miR-3148	2609~2630	22	miRNA: 3' uuCGUGUGUGGUCAAAAAAGGu 5'	-20	144
				|||||| :|:| ||| |||
				Target:5' caGCACACTTCGGCTTTGTCCa 3'
225	hsa-miR-3150	332~354	23	miRNA: 3' ggUUGGAGCUC-CUAGAGGGGUc 5'	-18.6	144
				|| | ||:| |: ||||:||
				Target:5' gcAAACACGGGAGGCCTCCTCAc 3'
		862~884	23	miRNA: 3' gguuggaGCUCCUA-GAGGGGUc 5'	-24.4	143
				| ||||| :||||||
				Target:5' tctccacCAAGGATGTTCCCCAg 3'
		1207~1227	21	miRNA: 3' ggUUGGAGCUCCUAGAG-GGGUc 5'	-22.1	140
				:|||| :||||||| ||||
				Target:5' caGACCT--GGGATCTCACCCAc 3'
226	hsa-miR-3150b	1516~1536	21	miRNA: 3' gguUGGAGCUGCUAGAGGAGu 5'	-19.1	154
				||| | |:|||||||
				Target:5' ggtACCCAGCAGGTCTCCTCt 3'
		2094~2112	19	miRNA: 3' ggUUGGAGCUGCUAGAGGAGu 5'	-14	151
				|:|:|| | |||||||
				Target:5' ggAGCTTC--CTCTCTCCTCt 3'
		368~391	24	miRNA: 3' ggUUGGA--GCUG-CUAGAGGAGu 5'	-17.8	141
				|:||| ||| | |||:|||
				Target:5' tcAGCCTGGGGACAGTTCTTCTCc 3'
227	hsa-miR-3151	457~475	19	miRNA: 3' ugGA-CUAGGGUAACGGGGUGg 5'	-26.6	144
				|| |||||| ||:||||
				Target:5' tcCTGGATCCC---GCTCCACc 3'
228	hsa-miR-3153	2324~2346	23	miRNA: 3' uuuACAGGGAUGAGCGAAAGGGg 5'	-24.2	144
				|| ||:|:||| ||| |||
				Target:5' gccTGCCCTTGCTCACTTCCCCc 3'
229	hsa-miR-3154	3338~3362	25	miRNA: 3' agaCGAGGGUUGA----GGGGAAGAc 5'	-29.1	164
				|| ||||:|| ||||||||
				Target:5' gggGC-CCCAGCTCGTGCCCCTTCTg 3'
230	hsa-miR-3155	603~624	22	miRNA: 3' ucaAGGGUGAC-GUCUCGGACc 5'	-21.5	158
				||:|: || | |||||||
				Target:5' cagTCTCGGTGCCTGAGCCTGc 3'
231	hsa-miR-3156	900~925	26	miRNA: 3' acAGAGGGUGAAGG----UCUAGAAa 5'	-13.1	142
				|| || :| ||| ||:||||
				Target:5' ctTCACCAGCGTCCTGTGAGGTCTTt 3'
		900~925	26	miRNA: 3' acAGAGGGUGAAGG----UCUAGAAa 5'	-13.1	142
				|| || :| ||| ||:||||
				Target:5' ctTCACCAGCGTCCTGTGAGGTCTTt 3'
		900~925	26	miRNA: 3' acAGAGGGUGAAGG----UCUAGAAa 5'	-13.1	142
				|| || :| ||| ||:||||
				Target:5' ctTCACCAGCGTCCTGTGAGGTCTTt 3'
232	hsa-miR-3157	4195~4218	24	miRNA: 3' ucUGACGU--GAUCGGACCGACUu 5'	-26	154
				|||||| ||:|||||| |||
				Target:5' ccACTGCATTCTGGCCTGGGTGAc 3'
		638~657	20	miRNA: 3' ucUGACGUGAUCGGACCGACUu 5'	-19.6	152
				:||| :| :| |||||||
				Target:5' cgGCTGGGCAGG--TGGCTGAa 3'
		2779~2803	25	miRNA: 3' ucUGACGUGAU---CGGACCGACUu 5'	-25.4	152
				|||| :||| | |||||||:
				Target:5' ccACTGGGCTAGATGACTGGCTGGt 3'
233	hsa-miR-3158	1927~1951	25	miRNA: 3' caGGACG---UCUCUCCUUCGGGAa 5'	-20.5	148
				::||| | ||| |:||||||
				Target:5' gtTTTGCTAAACAGAAGGAGCCCTt 3'
		920~946	27	miRNA: 3' caGGACGU----CU-CUCCUUCGGGAa 5'	-21.1	146
				|:| || || |:|||||||:|
				Target:5' gtCTTTCACACTGATGGGGAAGCCTTt 3'
		1927~1951	25	miRNA: 3' caGGACG---UCUCUCCUUCGGGAa 5'	-20.5	148
				::||| | ||| |:||||||
				Target:5' gtTTTGCTAAACAGAAGGAGCCCTt 3'
		920~946	27	miRNA: 3' caGGACGU----CU-CUCCUUCGGGAa 5'	-21.1	146
				|:| || || |:|||||||:|
				Target:5' gtCTTTCACACTGATGGGGAAGCCTTt 3'
234	hsa-miR-3159	3173~3194	22	miRNA: 3' caCCGGCUGUGAACAUUAGGau 5'	-24.6	156
				||: |:||| ||||||||
				Target:5' gtGGTGGGCACCTGTAATCCca 3'
		3972~3992	21	miRNA: 3' caCCGGCUGUGAACAUUAGGau 5'	-16.9	147
				|||: |||| | ||||||
				Target:5' gtGGCTCACACCT-TAATCCca 3'
		3591~3612	22	miRNA: 3' caCCGGCUGUGAACAUUAGgau 5'	-19.52	140
				|||: |||| |||||||
				Target:5' gtGGCTTACACCTGTAATCgca 3'
		4101~4122	22	miRNA: 3' caCCGGCUGUGAACAUUAGGau 5'	-23.9	140
				||| |:|:| ||||:|||
				Target:5' gtGGCAGGCGCCTGTAGTCCca 3'
235	hsa-miR-3162	1984~2005	22	miRNA: 3' gaGGGGUGGGAAGAUGAGGGAuu 5'	-20.2	140
				::||| ||| | ||||||
				Target:5' gcTTCCA-CCTCCGTCTCCCTct 3'
236	hsa-miR-3166	2038~2065	28	miRNA: 3' auCCGG----UCAUCCGU-AACAGACGc 5'	-16.9	143
				|||| ||||| || ||||| ||
				Target:5' gtGGCCTGAGAGTAGCCACTTGTCCGCa 3'
237	hsa-miR-3169	365~387	23	miRNA: 3' gauacaCGG-UUCGUGUCAGGAu 5'	-17.6	140
				||| ::| |||||:||
				Target:5' gagtcaGCCTGGGGACAGTTCTt 3'
238	hsa-miR-3174	2314~2341	28	miRNA: 3' ccGAGA----CGUA-GAGAUUGAGUGAu 5'	-14.3	143
				|||| || | | || :||||||
				Target:5' ttCTCTCCCCGCCTGCCCTTGCTCACTt 3'
239	hsa-miR-3175	2303~2324	22	miRNA: 3' ugcagugacgcAAGAGAGGGGc 5'	-23.9	155
				||||||||||
				Target:5' gggcgagcctcTTCTCTCCCCg 3'
		1985~2010	26	miRNA: 3' ugcaGU-GACGCA-A--GAGAGGGGc 5'	-19.8	140
				|| || ||| | ||||:|||
				Target:5' cttcCACCTCCGTCTCCCTCTTCCCg 3'
		2086~2110	25	miRNA: 3' ugCAGU---GACGCAAGAGAGGGGc 5'	-16.3	140
				|||| || | |||||:||
				Target:5' ctGTCAAGGGAGCTTCCTCTCTCCt 3'
240	hsa-miR-3176	999~1017	19	miRNA: 3' ggCCAUCAGGGUCCGGUCa 5'	-18.2	153
				|| || ||||||||
				Target:5' caGGAAGAGACAGGCCAGg 3'
		143~161	19	miRNA: 3' ggccaucAGGGUCCGGUCa 5'	-21.8	152
				|| ||||||||
				Target:5' cgccgctTCGCAGGCCAGc 3'
241	hsa-miR-3179	3340~3361	22	miRNA: 3' ugcaaaUUUAAAGUGGGGAAGa 5'	-14.3	144
				|: | ::|||||||
				Target:5' ggccccAGCTCGTGCCCCTTCt 3'
		3340~3361	22	miRNA: 3' ugcaaaUUUAAAGUGGGGAAGa 5'	-14.3	144
				|: | ::|||||||
				Target:5' ggccccAGCTCGTGCCCCTTCt 3'
		3340~3361	22	miRNA: 3' ugcaaaUUUAAAGUGGGGAAGa 5'	-14.3	144
				|: | ::|||||||
				Target:5' ggccccAGCTCGTGCCCCTTCt 3'
242	hsa-miR-3180-5p	2398~2422	25	miRNA: 3' gcugcacccCGCCUCGCAGACCUUc 5'	-16.1	140
				|| :|:|||||||:
				Target:5' aagctatccGCATGGTGTCTGGAGc 3'
243	hsa-miR-3180-3p	453~473	21	miRNA: 3' ccggAGGCCUUCGAGGCGGGGu 5'	-26.1	141
				||| |:| | ||||:||
				Target:5' acggTCCTGGATC-CCGCTCCa 3'
		2558~2579	22	miRNA: 3' ccggaGGCCUUCGAGGCGGGGu 5'	-22.7	141
				:| |:||: ||||:||
				Target:5' tggggTCAGGAGTCCCGCTCCt 3'
244	hsa-miR-3180-5p	2398~2422	25	miRNA: 3' gcugcacccCGCCUCGCAGACCUUc 5'	-16.1	140
				|| :|:|||||||:
				Target:5' aagctatccGCATGGTGTCTGGAGc 3'
245	hsa-miR-3180-3p	453~473	21	miRNA: 3' ccggAGGCCUUCGAGGCGGGGu 5'	-26.1	141
				||| |:| | ||||:||
				Target:5' acggTCCTGGATC-CCGCTCCa 3'
		2558~2579	22	miRNA: 3' ccggaGGCCUUCGAGGCGGGGu 5'	-22.7	141
				:| |:||: ||||:||
				Target:5' tggggTCAGGAGTCCCGCTCCt 3'
246	hsa-miR-3180-5p	2398~2422	25	miRNA: 3' gcugcacccCGCCUCGCAGACCUUc 5'	-16.1	140
				|| :|:|||||||:
				Target:5' aagctatccGCATGGTGTCTGGAGc 3'
247	hsa-miR-3180-3p	453~473	21	miRNA: 3' ccggAGGCCUUCGAGGCGGGGu 5'	-26.1	141
				||| |:| | ||||:||
				Target:5' acggTCCTGGATC-CCGCTCCa 3'
		2558~2579	22	miRNA: 3' ccggaGGCCUUCGAGGCGGGGu 5'	-22.7	141
				:| |:||: ||||:||
				Target:5' tggggTCAGGAGTCCCGCTCCt 3'
248	hsa-miR-3180	2561~2579	19	miRNA: 3' gaGGCCUUCGAGGCGGGGu 5'	-18.7	141
				:| |:||: ||||:||
				Target:5' ggTCAGGAGTCCCGCTCCt 3'
		2561~2579	19	miRNA: 3' gaGGCCUUCGAGGCGGGGu 5'	-18.7	141
				:| |:||: ||||:||
				Target:5' ggTCAGGAGTCCCGCTCCt 3'
249	hsa-miR-3181	1641~1662	22	miRNA: 3' ggCCGCGGCU---CCCGGGCUa 5'	-29.3	141
				|||||||| ||||| ||
				Target:5' agGGCGCCGAGCGGGGCCGGAg 3'
250	hsa-miR-3182	1926~1944	19	miRNA: 3' cuGAUGUGA--UGUCUUCg 5'	-9.2	145
				:| ::|| |||||||
				Target:5' agTTTTGCTAAACAGAAGg 3'
251	hsa-miR-3183	345~366	22	miRNA: 3' aggcucgcUGAGGCUCUCUCCg 5'	-20.4	146
				||||| ||||:||
				Target:5' gcctcctcACTCCAAGAGGGGa 3'
		1252~1274	23	miRNA: 3' agGCUCGCUGAGGC-UCUCUCCg 5'	-22.9	144
				| | ||||| | :||||||
				Target:5' aaCCATCGACTGAGCGGAGAGGc 3'
		1730~1750	21	miRNA: 3' agGCUCGCUGAGGCUCUCUCCg 5'	-20.5	143
				:|:|| :|| |:||||||
				Target:5' gaTGGGCCGCT-GGGGAGAGGa 3'
		106~134	29	miRNA: 3' agGCUCG--CUGAG-----GCUCUCUCCg 5'	-27	142
				||:|| |:||: :|:||||||
				Target:5' cgCGGGCCGGGCTTACAGGTGGGAGAGGc 3'
		1664~1684	21	miRNA: 3' aggCUCGCUGAGGCUCUCUCCg 5'	-21.7	142
				|||:||||:| ||| |||
				Target:5' caaGAGTGACTTC-AGACAGGa 3'
252	hsa-miR-3184	602~631	30	miRNA: 3' uuUUCGAGCCA--GACUC---CG-GGGAGu 5'	-25	144
				|: |||||| ||||| || |||||
				Target:5' gcAGTCTCGGTGCCTGAGCCTGCTCCCTCc 3'
253	hsa-miR-3185	1374~1398	25	miRNA: 3' ggcGUCUGG--CUGGCGGAAGAAGa 5'	-26.7	174
				|||||| |::| ||||||||
				Target:5' cccCAGACCAGGGTCACCTTCTTCc 3'
		1096~1119	24	miRNA: 3' ggcGUCUGGCU--GGCGGAAGAAga 5'	-20.2	145
				|||||| | || :||||||
				Target:5' ttaCAGACC-ACTCCCTCTTCTTgt 3'
254	hsa-miR-3186-5p	4089~4114	26	miRNA: 3' uuCGG--UGCAU--CUGUCUGCGGAc 5'	-32.2	152
				||| :|||: |:|||:|||||
				Target:5' taGCCGGGCGTGGTGGCAGGCGCCTg 3'
255	hsa-miR-3187	567~594	28	miRNA: 3' ggcGCGUCG------GGG--UACCGGUu 5'	-24.8	141
				|||||| ||| :||||||
				Target:5' gaaCGCAGCCTGCTTCCCGGGTGGCCAg 3'
256	hsa-miR-3188	2575~2596	22	miRNA: 3' ggGGCAUAGGCGUGUUUCGGAga 5'	-23.4	144
				|| |: ||||: :||||||
				Target:5' ctCCTTG-CCGCGGGAAGCCTgg 3'
257	hsa-miR-3190	3372~3393	22	miRNA: 3' agagACCGGCAGAUGGAAGGUgu 5'	-15.8	142
				||| :| || |||||||
				Target:5' cacaTGG-TGACTTCCTTCCAga 3'
		1970~1992	23	miRNA: 3' agagaccggcagaugGAAGGUGu 5'	-12.9	140
				|||||||
				Target:5' caaaacttgaacccgCTTCCACc 3'
258	hsa-miR-3191	1980~2002	23	miRNA: 3' gacagaccGGUCGAUGCAGGGGu 5'	-17.5	143
				||| || ||||:||
				Target:5' acccgcttCCACCTCCGTCTCCc 3'
259	hsa-miR-3192	469~492	24	miRNA: 3' aaGGU-GACGAUGUUGGAGGGUCu 5'	-23.8	173
				||| || ||| || |||||||
				Target:5' ctCCACCTTCTAGAAGCTCCCAGc 3'
		3518~3541	24	miRNA: 3' aaGGUGA--CGAUGUUGGAGGGUCu 5'	-28.2	166
				||||| ||| | ||||||||
				Target:5' caCCACTGGGCT-CTTCCTCCCAGa 3'
		2955~2977	23	miRNA: 3' aagGUGACGAUGUUGGAGGGUCu 5'	-17.2	160
				||:| | | :| |||||||
				Target:5' ggaCATTCCGAAGAGCTCCCAGc 3'
		1337~1360	24	miRNA: 3' aaGGU-GACGAUGUUGGAGGGUCu 5'	-21.8	157
				||| | | || ||||||||
				Target:5' tgCCAGCCACCACCCCCTCCCAGa 3'
		1276~1299	24	miRNA: 3' aagGUGAC-GAUGUUGGAGGGUCu 5'	-23.1	152
				| :|| | :| ||||||||
				Target:5' tcgCCTTGCCCGCCTCCTCCCAGg 3'
		3371~3393	23	miRNA: 3' aagGUGACGAUGUUGGAGGGUCu 5'	-20.8	144
				||: |: || |||:||||
				Target:5' gcaCATGGTGACTTCCTTCCAGa 3'
260	hsa-miR-3193	81~102	22	miRNA: 3' ugaggaGUCUAGGAUGCGUCCu 5'	-19.1	152
				|:| || |||||||
				Target:5' ggggagCGGCTCGGACGCAGGa 3'
261	hsa-miR-3194	310~330	21	miRNA: 3' gucgggaggACCACCGACCGg 5'	-20.2	152
				||| |||||||
				Target:5' gatgacagaTGGAGGCTGGCa 3'
		3453~3475	23	miRNA: 3' guCGGGAGGACCA---CCGACCGg 5'	-24.6	146
				|||| ||| |||||||
				Target:5' caGCCC-AGAGGTCAAGGCTGGCa 3'
		2431~2453	23	miRNA: 3' gucgGGAGGACC-A-CCGACCgg 5'	-25.4	145
				|:|||||| | ||||||
				Target:5' tttgCTTCCTGGATGGGCTGGat 3'
		626~646	21	miRNA: 3' gucGGGAGGACCACCGACCgg 5'	-26.7	142
				:|| || || ||||||
				Target:5' cccTCCGCCCGGCGGCTGGgc 3'
		1546~1570	25	miRNA: 3' gucGGGA--GGACC--ACCGACCgg 5'	-27	142
				|||| ||||| ||||||
				Target:5' caaCCCTCGCCTGGGCGGGCTGGgg 3'
262	hsa-miR-3195	56~73	18	miRNA: 3' uugGGC-CCGGGCCGCGc 5'	-24.5	142
				:|| ||||:|||||
				Target:5' gggTCGCGGCCTGGCGCt 3'
263	hsa-miR-3200-5p	1834~1855	22	miRNA: 3' uggAACACGCGGAAGAGUCUAa 5'	-12.3	147
				| | | | ||||||||
				Target:5' acaTGGGGGGGGGTCTCAGATt 3'
264	hsa-miR-3202	2091~2116	26	miRNA: 3' uaaUUUCGA--GA-AGA-GGGAAGGu 5'	-18.3	145
				::|||| || ||| |:|||||
				Target:5' aagGGAGCTTCCTCTCTCCTCTTCCt 3'
		3341~3362	22	miRNA: 3' uaauuUCGAGAAGAGGGAAGGu 5'	-16.4	145
				||||| | ||||||:
				Target:5' gccccAGCTCGTGCCCCTTCTg 3'
		2091~2116	26	miRNA: 3' uaaUUUCGA--GA-AGA-GGGAAGGu 5'	-18.3	145
				::|||| || ||| |:|||||
				Target:5' aagGGAGCTTCCTCTCTCCTCTTCCt 3'
		3341~3362	22	miRNA: 3' uaauuUCGAGAAGAGGGAAGGu 5'	-16.4	145
				||||| | ||||||:
				Target:5' gccccAGCTCGTGCCCCTTCTg 3'
265	hsa-miR-320a	2124~2146	23	miRNA: 3' agcGGGAGAGUUGG---GUCGAAAa 5'	-15.4	155
				||:||| :|| |||||||
				Target:5' ccaCCTTCT--GCCTGGCAGCTTTg 3'
		144~165	22	miRNA: 3' agcgGGAGAGUUGGGUCGAAaa 5'	-20	146
				|:|| ||: |||||||
				Target:5' gccgCTTCGCAGGCCAGCTTcc 3'
266	hsa-miR-320b	2124~2146	23	miRNA: 3' aacGGGAGAGUUGG---GUCGAAAa 5'	-15.4	155
				||:||| :|| |||||||
				Target:5' ccaCCTTCT--GCCTGGCAGCTTTg 3'
		144~165	22	miRNA: 3' aacgGGAGAGUUGGGUCGAAaa 5'	-19.3	146
				|:|| ||: |||||||
				Target:5' gccgCTTCGCAGGCCAGCTTcc 3'
		2124~2146	23	miRNA: 3' aacGGGAGAGUUGG---GUCGAAAa 5'	-15.4	155
				||:||| :|| |||||||
				Target:5' ccaCCTTCT--GCCTGGCAGCTTTg 3'
		144~165	22	miRNA: 3' aacgGGAGAGUUGGGUCGAAaa 5'	-19.3	146
				|:|| ||: |||||||
				Target:5' gccgCTTCGCAGGCCAGCTTcc 3'
267	hsa-miR-320c	2125~2146	22	miRNA: 3' ugGGAGAGUUGG---GUCGAAAa 5'	-15.5	153
				||| || :|| |||||||
				Target:5' caCCT-TCTGCCTGGCAGCTTTg 3'
		146~165	20	miRNA: 3' ugGGAGAGUUGGGUCGAAaa 5'	-18.7	146
				|:|| ||: |||||||
				Target:5' cgCTTCGCAGGCCAGCTTcc 3'
		2125~2146	22	miRNA: 3' ugGGAGAGUUGG---GUCGAAAa 5'	-15.5	153
				||| || :|| |||||||
				Target:5' caCCT-TCTGCCTGGCAGCTTTg 3'
		146~165	20	miRNA: 3' ugGGAGAGUUGGGUCGAAaa 5'	-18.7	146
				|:|| ||: |||||||
				Target:5' cgCTTCGCAGGCCAGCTTcc 3'
268	hsa-miR-320d	2125~2146	22	miRNA: 3' agGAGAGUUGG---GUCGAAAa 5'	-12.3	149
				| :|| :|| |||||||
				Target:5' caCCTTCTGCCTGGCAGCTTTg 3'
		147~165	19	miRNA: 3' agGAGAGUUGGGUCGAAaa 5'	-18.9	141
				:|| ||: |||||||
				Target:5' gcTTCGCAGGCCAGCTTcc 3'
		2125~2146	22	miRNA: 3' agGAGAGUUGG---GUCGAAAa 5'	-12.3	149
				| :|| :|| |||||||
				Target:5' caCCTTCTGCCTGGCAGCTTTg 3'
		147~165	19	miRNA: 3' agGAGAGUUGGGUCGAAaa 5'	-18.9	141
				:|| ||: |||||||
				Target:5' gcTTCGCAGGCCAGCTTcc 3'
269	hsa-miR-320e	147~164	18	miRNA: 3' ggAAGAGUUGGGUCGAAa 5'	-19.4	160
				||| ||: |||||||
				Target:5' gcTTCGCAGGCCAGCTTc 3'
270	hsa-miR-323-5p	1938~1967	30	miRNA: 3' cgCUUGCGCGG-------UGC-CUGGUGGa 5'	-20.1	148
				||| | ||| | | |||||||
				Target:5' caGAAGGAGCCCTTTCTGAGGTGACCACCc 3'
		1086~1108	23	miRNA: 3' cgcUUGCG-CGGUGCCUGGUGGa 5'	-18.4	143
				:|||| ::|| ||||||:
				Target:5' cccGACGCATTTACAGACCACTc 3'
271	hsa-miR-324-3p	2276~2295	20	miRNA: 3' ggucgUCGUGGACCCCGUCa 5'	-24	159
				:|:::|||||||||
				Target:5' ggacgGGTGTCTGGGGCAGa 3'
		26~46	21	miRNA: 3' ggUCGUCGUGGA-CCCCGUCa 5'	-24.5	154
				||::||||:| |||||:|
				Target:5' gaAGTGGCACTTCGGGGCGGg 3'
		2795~2816	22	miRNA: 3' ggUCGUC--GUGGACCCCGUCa 5'	-19.2	148
				:|| | ::|: |||||||
				Target:5' ctGGCTGGTTGCTGGGGGCAGg 3'
		2733~2754	22	miRNA: 3' ggUCGUCGUGG--ACCCCGUca 5'	-25.8	144
				:||:||||| ||||||
				Target:5' tgGGCGGCACCGAGGGGGCAtc 3'
272	hsa-miR-326	3444~3463	20	miRNA: 3' gaccuccuuccCGGGUCUCc 5'	-19.12	145
				||||||||
				Target:5' ccactgtctcaGCCCAGAGg 3'
273	hsa-miR-328	2758~2782	25	miRNA: 3' ugCCUUCCCGUCU---CUCCCGGUc 5'	-22.7	140
				| | |||:|: |:||||||
				Target:5' tgGCATAGGCGGGCCCGGGGGCCAc 3'
274	hsa-miR-329	1445~1467	23	miRNA: 3' uuUCUCCA-AUUGGUCCACACAa 5'	-23	164
				:|:||| :| |||||||||
				Target:5' gtGGGGGTGGGAGCAGGTGTGTg 3'
		1445~1467	23	miRNA: 3' uuUCUCCA-AUUGGUCCACACAa 5'	-23	164
				:|:||| :| |||||||||
				Target:5' gtGGGGGTGGGAGCAGGTGTGTg 3'
275	hsa-miR-330-5p	3443~3463	21	miRNA: 3' cggauuCUGUGUCCGGGUCUCu 5'	-19.2	151
				| | || ||||||||
				Target:5' cccactGTCTCA-GCCCAGAGg 3'
		4277~4303	27	miRNA: 3' cgGAUUCU------GUGUCCGGGUCUCu 5'	-24.6	149
				||:||| |||| |||:||||
				Target:5' gtCTGAGAAACTGTCACA-GCCTAGAGg 3'
276	hsa-miR-331-5p	763~790	28	miRNA: 3' ccuagGGACC-CU-----GGUAUGGAUc 5'	-20	149
				| ||| || :||||||||
				Target:5' caggaCGTGGTGAGGTCCTCATACCTAg 3'
277	hsa-miR-331-3p	2760~2779	20	miRNA: 3' aagAUCCUAUCCGGGUCCCCg 5'	-29.7	149
				|||| :|||||:||||
				Target:5' gcaTAGG-CGGGCCCGGGGGc 3'
		2535~2556	22	miRNA: 3' aaGAUCCUAUCC-GGGUCCCcg 5'	-24.5	143
				| |||:|:|| ||||||
				Target:5' atCGAGGGTGGGAGCCAGGGct 3'
		1582~1602	21	miRNA: 3' aagauccuauccgGGUCCCCg 5'	-15.8	140
				|||||||
				Target:5' ccccagctctgagCCAGGGGt 3'
278	hsa-miR-339-5p	2674~2694	21	miRNA: 3' gcaCUCGAGGACCUCCUGUCCCu 5'	-18.7	152
				|:|| || ||||||||
				Target:5' ccaGGGCAAGTG--GGACAGGGc 3'
		3483~3513	31	miRNA: 3' gcaCUCGAG---GACC-UC----CUGUCCCu 5'	-19.9	150
				||| || | || || |||||||
				Target:5' cgaGAGGTCACACGGGCAGATGTGACAGGGc 3'
		990~1014	25	miRNA: 3' gcaCUCGAGGACC-UC-CUGUCCcu 5'	-17.9	140
				|:|: || || || ||||||
				Target:5' caaGGGTCCCAGGAAGAGACAGGcc 3'
279	hsa-miR-33b*	869~890	22	miRNA: 3' cccgacGUGACGGCUCCGUGAc 5'	-15	152
				:::| || |||||||
				Target:5' caaggaTGTTCCCCAGGCACTc 3'
		2241~2265	25	miRNA: 3' ccCGACGUGAC-GGC--UCCGUGAc 5'	-19.92	150
				|| | | | ||| |||||||
				Target:5' gaGCGGGAGAGACCGGAAGGCACTg 3'
280	hsa-miR-340*	3060~3081	22	miRNA: 3' cgauAUUUCAUUGACUCUGCCu 5'	-20.7	142
				| ::| ::|||||:|||
				Target:5' cactTTGGGAGGCTGAGGCGGg 3'
		3996~4015	20	miRNA: 3' cgauaUUUCAUUGACUCUGCCu 5'	-18.9	141
				:||| :|||||:|||
				Target:5' ctttgGAAG--GCTGAGGCGGg 3'
281	hsa-miR-342-5p	1562~1586	25	miRNA: 3' aguuagugUCUA----UCGUGGGGa 5'	-16.7	147
				:||| ||||||||
				Target:5' gggctgggGGATCCTCAGCACCCCa 3'
		3801~3822	22	miRNA: 3' agUUAGUGU-CUAUCGUGGGGa 5'	-16.2	143
				:|||||| | ||||:||
				Target:5' gtGATCACACCACTGCACTCCa 3'
282	hsa-miR-342-3p	3347~3369	23	miRNA: 3' ugccCACGCUAAAGACACACUCu 5'	-19.5	155
				|||| |||||||||:|
				Target:5' gctcGTGCCCCTTCTGTGTGGGc 3'
283	hsa-miR-345	352~372	21	miRNA: 3' cucGGGACCUGAUCCUCAGUCg 5'	-19.9	150
				:|| || :||||||||
				Target:5' cacTCCAAGA-GGGGAGTCAGc 3'
		2545~2567	23	miRNA: 3' cucgGGACCUGAU-CCUCAGUCg 5'	-29.7	150
				|| ||:||: ||:|||||
				Target:5' ggagCCAGGGCTGTGGGGTCAGg 3'
284	hsa-miR-346	3063~3087	25	miRNA: 3' ucuCCGUCCG--UACGCCCGUCUGu 5'	-28.3	158
				|| |||| | |||||||||:
				Target:5' tttGGGAGGCTGAGGCGGGCAGATc 3'
		3997~4021	25	miRNA: 3' ucuCCGUCCG--UACGCCCGUCUGu 5'	-26.2	158
				|| |||| | |||||||||:
				Target:5' tttGGAAGGCTGAGGCGGGCAGATc 3'
		4088~4110	23	miRNA: 3' ucUCCGUCCGUACGCCCGUCUGu 5'	-27.8	157
				|| |:|||:|| |||||:|
				Target:5' ttAGCCGGGCGTGGTGGCAGGCg 3'
		3481~3504	24	miRNA: 3' ucuccgUCC-GUACGCCCGUCUGu 5'	-22.1	145
				||| || ||||||||:
				Target:5' accgagAGGTCACACGGGCAGATg 3'
		3563~3583	21	miRNA: 3' ucUCCGUCCGUACGCCCGUCUGu 5'	-10.7	145
				|| | || | |||||||
				Target:5' ttAGAAAAACA--CTGGCAGACc 3'
		1745~1766	22	miRNA: 3' ucUCCGUCCGUACGCCCGUCUgu 5'	-24.3	144
				||| :||| || ||||||
				Target:5' agAGGAGGGC-TGGAGGCAGAga 3'
		310~334	25	miRNA: 3' ucuCCGUC--CGUACGCCCGUCUGu 5'	-20.3	142
				| ||| | | || |||||:|
				Target:5' gatGACAGATGGAGGCTGGCAGGCa 3'
		2274~2297	24	miRNA: 3' ucUCCGUCCGUACG-CCCGUCUgu 5'	-19.3	141
				:| |:||::| : |||||||
				Target:5' tcGGACGGGTGTCTGGGGCAGAgc 3'
285	hsa-miR-34a	4176~4203	28	miRNA: 3' ugUUGGUCGAUUCU------GUGACGgu 5'	-23.42	142
				|:: ||||:||| ||||||
				Target:5' gcAGTGAGCTGAGATGATGCCACTGCat 3'
286	hsa-miR-34a*	2783~2805	23	miRNA: 3' ucCCG-UCAUA-UGAACGACUAAc 5'	-21.2	147
				||| || || ||| ||||:||
				Target:5' tgGGCTAG-ATGACTGGCTGGTTg 3'
287	hsa-miR-34b*	1320~1342	23	miRNA: 3' guuaGUCGAUUACUGUGACGGau 5'	-15.1	143
				|||| | || ||||||
				Target:5' tcgcCAGCCACCGAGACTGCCag 3'
		3702~3731	30	miRNA: 3' guUAGUCG------AUUACUGUG-ACGGAu 5'	-23	143
				||:||| |:|||:||| |||||
				Target:5' taATTAGCCAGGCGTGATGGCACATGCCTg 3'
		4182~4204	23	miRNA: 3' guuAGUCGAUUACUGUGACGGAu 5'	-13.82	140
				| || |:||| |||||| |
				Target:5' agcTGAGATGATGCCACTGCATt 3'
288	hsa-miR-3605-3p	228~253	26	miRNA: 3' gaucUCCUGUCC---AUUGUGCCUCc 5'	-18.8	155
				:|| | || |||||||||
				Target:5' agttGGGTCTGGGGCCAACACGGAGc 3'
289	hsa-miR-3607-5p	1810~1839	30	miRNA: 3' ugACUAAACGAAGU--------AGUGUACg 5'	-13.4	154
				| | | |||||| |||||||
				Target:5' tgTAAGTGGCTTCATCTCAACGTCACATGg 3'
290	hsa-miR-3607-3p	1083~1102	20	miRNA: 3' guAGUCUUUCGCAAAUGUCa 5'	-8.3	154
				|| :| || |||||||
				Target:5' tgTCCCGACGCATTTACAGa 3'
291	hsa-miR-3609	3044~3066	23	miRNA: 3' guCGGUCAUAAUGAGUAGUGAAAc 5'	-15.7	141
				||| ||| | | || ||||||
				Target:5' acGCCTGTAAT-CACAACACTTTg 3'
292	hsa-miR-361-3p	1378~1410	33	miRNA: 3' uuUAGUCUUAGUG---------UG-GACCCCCu 5'	-24.6	153
				| |||::|||| :| |||||||
				Target:5' agACCAGGGTCACCTTCTTCCTGCACTGGGGGt 3'
		954~980	27	miRNA: 3' uuUAGUCUU----AGUGUGGACCCCCu 5'	-19.2	147
				||:||:: | : : |||||||
				Target:5' gtATTAGGGGGCTTGGGGGCTGGGGGt 3'
		359~380	22	miRNA: 3' uuuagUCUUAGUGUGGACCCCcu 5'	-21.8	145
				:||:||| :|||||||
				Target:5' agaggGGAGTCA-GCCTGGGGac 3'
		2791~2813	23	miRNA: 3' uuuaGUCUUAGUGUGGACCCCCu 5'	-14.5	143
				| |: | :: |||||||
				Target:5' atgaCTGGCTGGTTGCTGGGGGc 3'
		2271~2293	23	miRNA: 3' uuUAGUCUUAGUGUGGACCCCcu 5'	-18	141
				|||:|| ::::||||||
				Target:5' ctATCGGACGGGTGTCTGGGGca 3'
		1536~1572	37	miRNA: 3' uuUAGUCUUAGU-----GUG---------GACCCCCu 5'	-25.2	141
				|| || :||| |:| |||||||
				Target:5' tcATAAGCGTCAACCCTCGCCTGGGCGGGCTGGGGGa 3'
		3870~3895	26	miRNA: 3' uuUAGUC---UUAGUGUGGACCCCCu 5'	-17.4	141
				||:|| |||| || | |||||
				Target:5' acATTAGGCAAATCCCAACAGGGGGa 3'
293	hsa-miR-3612	2423~2440	18	miRNA: 3' agGUAAAGAGUUCUACGGAGGa 5'	-20.5	142
				|:|||||: |||:|||
				Target:5' acCGTTTCTT----TGCTTCCt 3'
294	hsa-miR-3614-5p	2819~2848	30	miRNA: 3' cccGUCGGA-AGUCU------AGGUUCACc 5'	-22.9	150
				|||||| || || ||:|||||
				Target:5' tcaCAGCCTCTCTGAGCACCCTCTAAGTGg 3'
		1043~1065	23	miRNA: 3' cccGUCGGAAGUCUAGGUUCACc 5'	-20.4	144
				| | | ||| ||||:|||
				Target:5' gccCTGACGCCAGCTCCAGGTGg 3'
295	hsa-miR-3614-3p	3984~4008	25	miRNA: 3' uuUUGUGGUUCU-AGA-CUUCCGAu 5'	-14.6	161
				||: |||: | |:| |||||||
				Target:5' ttAATCCCAGCACTTTGGAAGGCTg 3'
		300~327	28	miRNA: 3' uuuugUGGUUCUA--G---ACUUCCGAu 5'	-21	152
				|||||||| | ||:|||||
				Target:5' ctggaACCAAGATGACAGATGGAGGCTg 3'
		3050~3074	25	miRNA: 3' uuUUGUGGUUCU-AGA-CUUCCGAu 5'	-14.6	141
				||: ||| | |:| |:|||||
				Target:5' gtAATCACAACACTTTGGGAGGCTg 3'
		3186~3210	25	miRNA: 3' uuUUGUGGUU-CU-AGACUUCCGAu 5'	-13.8	141
				||: |||: | || |:|||||
				Target:5' gtAATCCCAGCTACTCAGGAGGCTg 3'
296	hsa-miR-3615	3243~3263	21	miRNA: 3' cuCGGCGCUCCUCGGCUCUcu 5'	-22.6	147
				|::|| : |||||||||
				Target:5' agGTTGCAGTGAGCCGAGAtt 3'
		3470~3489	20	miRNA: 3' cuCGGCGCUCCUCGGCUCUCu 5'	-14.2	142
				| | | | | |||||||
				Target:5' ctGGCACCATCA-CCGAGAGg 3'
297	hsa-miR-3616-5p	3500~3520	21	miRNA: 3' ugUAUAGUACUCACGUGAAGUa 5'	-10.8	143
				||:| | || ||:|||||
				Target:5' agATGTGA-CAGGGCGCTTCAc 3'
		17~40	24	miRNA: 3' uguauAGUAC-UCA-CGUGAAGUa 5'	-16	141
				||: | ||| |||||||:
				Target:5' gcactTCGCGAAGTGGCACTTCGg 3'
298	hsa-miR-3619	149~171	23	miRNA: 3' cgaCGU--GGUCGGACGGACGACu 5'	-24.3	168
				||| |||||:| |||||||
				Target:5' ttcGCAGGCCAGCTT-CCTGCTGt 3'
		384~403	20	miRNA: 3' cgACGUGGUCGGACGGACGACu 5'	-19.5	156
				| | |||| | |||||||
				Target:5' tcTTCTCCAGGC--CCTGCTGc 3'
		3126~3147	22	miRNA: 3' cgACGUGGUCGGACGGACGACu 5'	-17.9	144
				|| | | || | :||||||
				Target:5' ggTGAAACCGCATCTCTGCTGa 3'
299	hsa-miR-362-5p	845~876	32	miRNA: 3' ugAGUGUGGAUC---CAA-----GGUUCCUAa 5'	-15.9	150
				| :| :| || ||| ||||||||
				Target:5' agTGGCCTCCAGGAAGTTCTCCACCAAGGATg 3'
		974~997	24	miRNA: 3' ugagugugGAUCCAAGGUUCCUAa 5'	-15	144
				||: || ||||||:|
				Target:5' tgggggtgCTGAGTACCAAGGGTc 3'
300	hsa-miR-362-3p	1446~1467	22	miRNA: 3' acuuaggaaCUUAUCCACACAa 5'	-17	153
				||: ||||||||
				Target:5' tgggggtggGAGCAGGTGTGTg 3'
301	hsa-miR-3620	1445~1466	22	miRNA: 3' gaCCCACGCCCUACGUCC-CACu 5'	-29.9	143
				||| |:|||| ||||| |||
				Target:5' gtGGGGGTGGGA-GCAGGTGTGt 3'
302	hsa-miR-3621	3429~3448	20	miRNA: 3' ggACGUCUGGGGCUGGGCGc 5'	-24.6	142
				|| ||| |||||||| |
				Target:5' agTGGAGAGCCCGACCCACt 3'
303	hsa-miR-3622a-3p	1445~1464	20	miRNA: 3' ugUCCGUACCCUCCAGUCCACu 5'	-25.4	143
				:|| :|||||| ||||||
				Target:5' gtGGGGGTGGGAG--CAGGTGt 3'
		2549~2570	22	miRNA: 3' ugUCCGUACCCUCCAGUCCACu 5'	-22.5	140
				||| || |:||||||| |
				Target:5' ccAGGGCTGTGGGGTCAGGAGt 3'
304	hsa-miR-3622b-5p	2336~2355	20	miRNA: 3' agUGGACUGGAGGGUACGGa 5'	-21.2	158
				||:| || :|||||||
				Target:5' tcACTTCCCCCTCCATGCCa 3'
305	hsa-miR-363*	2153~2174	22	miRNA: 3' uuuaacguagcaCUAGGUGGGc 5'	-15.9	146
				|:|||||||
				Target:5' ctccaagagaagGGTCCACCCa 3'
[truncated: 1,755 more rows]
