# Supplementary material for: Comprehensive analysis of long non-coding RNA expression profiles in hepatitis B virus-related hepatocellular carcinoma
Source: Oncotarget. 2016 Jun 7;7(27):42422–30. doi: 10.18632/oncotarget.9880 (PMC5173145; doi:10.18632/oncotarget.9880)
Supplement: Supplementary file 5 [file oncotarget-07-42422-s005.xls]

## Sheet: Sheet1
Table S4. qRT-PCR primers used in this study
Name	Sense	Antisense
B-actin	GAAATCGTGCGTGACATTAA	AAGGAAGGCTGGAAGAGTG
XR_950307.1	CCAGACAGGCCGGTTACTT	CCCTGAACACCAGTCTCTAGC
XR_427858.1	TGGGCAAGAAGAAAGGTAAGAGT	TTCTGTTTGGCTGGCTCCAA
NR_073450.1	GAAGGGGCTCATCCATACCC	GCGCACTGCCTTTAGTTGG
XR_944502.1	TTGAGGAAGCCAGCCGCAT	GCGTCCACCAGATAGAGAGGAT
BAIAP2-AS2	ACCAGAAAGTTCCAGAGCGG	ACCATGCGGATAGCTTCACC
XR_243433.2	AAGATGAGGACAGAGCCCCAG	TGCCACTCGCAGTCTAGGAA
ULK4P2	AGAGGAGAACCAGGAGCCAC	AGCAACCTTGGCCCATTTGT
MAPKAP1	GGTGGACACCGATTTCCCC	CGCTTCACTGCCTTCAGTAAGA
E2F3	GTATGATACGTCTCTTGGTCTGC	CAAATCCAATACCCCATCGGG
RAF1	CCGAACAAGCAAAGAACAGTG	GACGCAGCATCAGTATTCCAAT
